# Supplementary material for: Chromatin Structure and “DNA Sequence View”: The Role of Satellite DNA in Ectopic Pairing of the Drosophila X Polytene Chromosome
Source: Int J Mol Sci. 2021 Aug 13;22(16):8713. doi: 10.3390/ijms22168713 (PMC8395981; doi:10.3390/ijms22168713)
Supplement: Supplementary file 1 [file ijms-22-08713-s001.zip]

Archive with 6 entries (5 files):
- Supplementary materials/
- Supplementary materials/Figure S1.tiff
- Supplementary materials/Figure S2.tiff
- Supplementary materials/Figure S3.tif
- Supplementary materials/Figure S4.pdf
- Supplementary materials/Table S1.xls
