# Supplementary material for: Chromatin Structure and “DNA Sequence View”: The Role of Satellite DNA in Ectopic Pairing of the Drosophila X Polytene Chromosome
Source: Int J Mol Sci. 2021 Aug 13;22(16):8713. doi: 10.3390/ijms22168713 (PMC8395981; doi:10.3390/ijms22168713)
Supplement: Supplementary file 1 [file ijms-22-08713-s001.zip › Supplementary materials/Table S1.xls]

## Sheet: L30 all
L30, all sections
Rank	Occurence	Sequence	Biological nature	Percent identity	Biological nature	Percent identity	Biological nature	Percent identity
1	241400	atatatatatatatatatatatatatatat	(at)n
2	211152	tatatatatatatatatatatatatatata	(ta)n
3	104976	tcccagtcccagtcccagtcccagtcccag	(tcccag)n
4	104329	gtcccagtcccagtcccagtcccagtccca	(gtccca)n
5	66816	aataataataataataataataataataat	(aat)n
6	65221	ataataataataataataataataataata	(ata)n
7	63920	taataataataataataataataataataa	(taa)n
8	57225	tgtgtgtgtgtgtgtgtgtgtgtgtgtgtg	(tg)n
9	50655	gtgtgtgtgtgtgtgtgtgtgtgtgtgtgt	(gt)n
10	49704	cacacacacacacacacacacacacacaca	(ca)n
11	43594	acacacacacacacacacacacacacacac	(ac)n
12	26228	cagatacagatacagatacagatacagata	(cagata)n
13	25905	acagatacagatacagatacagatacagat	(acagat)n
14	25578	attattattattattattattattattatt	(att)n
15	25420	tacagatacagatacagatacagatacaga	(tacaga)n
16	25265	atacagatacagatacagatacagatacag	(atacag)n
17	25258	tattattattattattattattattattat	(tat)n
18	24948	gatacagatacagatacagatacagataca	(gataca)n
19	24310	ttattattattattattattattattatta	(tat)n
20	13688	gaaatgccatacctcgttgaattcgtaaca	1.688-2E microsatellite	96	long non-coding RNA on the X1	100	kl07 GC42339	96.43
21	13685	tttttttttttttttttttttttttttttt	(t)n
22	13455	ttcgcaaattttaatgatggtaccccttat	1688-10Ep	93.33	middle repeat 372 bp	96.15	long non-coding RNA on the X1	100
23	13338	tttttcgcaaattttaatgatggtacccct	1688-10Ep	93.33	middle repeat 372 bp	93.33	long non-coding RNA on the X1	100
24	12995	catttttcgcaaattttaatgatggtaccc	1688-10Ep	93.33	Unknown (211000022280295)	100	kl07 GC42339	93.33
25	12769	ctgtattttctcaatagcattaaaaataac	Unknown (211000022280295)	100	long non-coding RNA on the X1	96.15
26	12768	caaattttaatgatggtaccccttatcaaa	middle repeat 372 b	96	Unknown (211000022280295)	100	long non-coding RNA on the X1	100
27	12544	tttctcaatagcattaaaaataactgtcca	kl07 GC42339	91.3	Unknown (211000022280295)	100	long non-coding RNA on the X1	95.45
28	12382	aaggggtaacatcatcaaaatttgcaaaaa	kl22 Drak	100	kl11 Drak	100	c11.1	100
29	12321	ttttctcaatagcattaaaaataactgtcc	Unknown (211000022280295)	100	long non-coding RNA on the X1	95.65
30	12136	taaggggtaacatcatcaaaatttgcaaaa	1688-10Ep	100	kl22 Drak	100	c11.1	100
31	12100	tcaatagcattaaaaataactgtccaagag	kl07 GC42339	91.67	long non-coding RNA: CR46004	100	long non-coding RNA on the X1	88.89
32	11988	atacctcgttgaattcgtaacaaaattccc	Unknown (211000022280295)	100	kl07 GC42339	100	long non-coding RNA on the X1	100
33	11881	cgaaatgccatacctcgttgaattcgtaac	1.688-2E microsatellite	96	Unknown (211000022280295)	100	kl07 GC42339	96.3
34	11880	ttttttgccatttttcgcaaattttaatga	1688-10Ep	93.33	kl22 Drak	93.33	kl07 GC42339	100
35	11826	aggggtaacatcatcaaaatttgcaaaaaa	1688-10Ep	100	kl22 Drak	100	c11.1	100
36	11770	catacctcgttgaattcgtaacaaaattcc	kl07 GC42339	100	Unknown (211000022280295)	100	long non-coding RNA on the X1	100
37	11664	tccaagagcgaaatgccatacctcgttgaa	kl07 GC42339	94.74	Unknown (211000022280295)	100	long non-coding RNA on the X1	100
38	11663	attttttgccatttttcgcaaattttaatg	1688-10Ep	96.15	Unknown (211000022280295)	100	long non-coding RNA on the X1	100
39	11592	aaaaaaaaaaaaaaaaaaaaaaaaaaaaaa	(a)n
40	11449	ttaaaaataactgtccaagagcgaaatgcc	Unknown (211000022280295)	100
41	11236	ttagctatgtttattggcagtacaaaacag	Unknown (211000022280295)	100
42	11025	tttcggtaaaaaagaatctgtattttctca	Unknown (211000022280295)	100			long non-coding RNA on the X1	95.45
43	11016	gatagatagatagatagatagatagataga	(gat)n
44	10960	gtaaggggtaacatcatcaaaatttgcaaa	1688-10Ep	100	kl22 Drak	100	c11.1	100
45	10816	tgcgaaaatgtgttaaaatttttgtttttg	Unknown (211000022280295)	100	long non-coding RNA on the X1	93.33
46	10659	tagatagatagatagatagatagatagata	(tag)n
47	10640	ggggtaacatcatcaaaatttgcaaaaaat	1688-10Ep	100	kl22 Drak	100	c11.1	100
48	10609	tttaagcggttataacttttttggccaggt	Unknown (211000022280295)	100	long non-coding RNA on the X1	92.59	long non-coding RNA:CR45628	100
49	10593	agatagatagatagatagatagatagatag	(agata)n
50	10419	tttttgcaaattttgatgatgttacccctt	kl22 Drak	100	c11.1	100
51	10404	gccatttttattttgtttatttcggtaaaa
52	10201	tttttattttgtttatttcggtaaaaaaga
53	10000	tttttgccatttttattttgtttatttcgg
54	9936	ttttttgtaaggggtaacatcatcaaaatt
55	9801	ttttgtttatttcggtaaaaaagaatctgt
56	9798	tttttgtaaggggtaacatcatcaaaattt
57	9768	ttttgcaaattttgatgatgttacccctta
58	9604	ttcagattttttgccatttttcgcaaattt
59	9490	ttttttgcaaattttgatgatgttacccct
60	9409	gtgacacggatagttagctatgtttattgg
61	9246	aaattttgatgatgttaccccttacaaaaa
62	9216	ttttttggccaggttatggacaaaaccccg
63	9177	ttttgtaaggggtaacatcatcaaaatttg
64	9108	aattttgatgatgttaccccttacaaaaaa
65	9025	tttttgatgataataaaaatagtgacacgg
66	8960	attttttgcaaattttgatgatgttacccc
67	8836	tttagaaatggaaattcagattttttgcca
68	8772	attttttgtaaggggtaacatcatcaaaat
69	8649	tttttgtttttgatgataataaaaatagtg
70	8636	tttgtaaggggtaacatcatcaaaatttgc
71	8568	tttcgcattttttgtaaggggtaacatcat
72	8512	caaattttgatgatgttaccccttacaaaa
73	8464	tttatttaagcggttataacttttttggcc
74	8432	ttttcgcattttttgtaaggggtaacatca
75	8281	ttggcagtacaaaacagtctttatttaagc
76	8100	ttttaatgatggtaccccttatcaaaatat
77	8073	tgtaaggggtaacatcatcaaaatttgcaa
78	7869	attttgatgatgttaccccttacaaaaaat
79	7809	tttgcaaattttgatgatgttaccccttac
80	7680	attttcgcattttttgtaaggggtaacatc
81	7638	ttgtaaggggtaacatcatcaaaatttgca
82	7493	ttttgatgatgttaccccttacaaaaaatg
83	7488	gcattttttgtaaggggtaacatcatcaaa
84	7308	atgatgttaccccttacaaaaaatgcgaaa
85	6944	tgatgttaccccttacaaaaaatgcgaaaa
86	6720	gatgttaccccttacaaaaaatgcgaaaat
87	6241	ttcaaaatccttacctcaattaacaacaga
88	6201	tttgatgatgttaccccttacaaaaaatgc
89	6084	gagcaaacagctcaagaggagacatcggaa
90	5871	ttcgcattttttgtaaggggtaacatcatc
91	5776	tgcagaagagcaaacagctcaagaggagac
92	5616	ttgcaaattttgatgatgttaccccttaca
93	5358	tgcaaattttgatgatgttaccccttacaa
94	5247	ctctctctctctctctctctctctctctct
95	5184	agcaaacagctcaagaggagacatcggaac
96	5041	ttcgagtgcagaagagcaaacagctcaaga
97	4900	ttacttacaggttcgagtgcagaagagcaa
98	4761	gtgcagaagagcaaacagctcaagaggaga
99	4738	ttgatgatgttaccccttacaaaaaatgcg
100	4624	ccaactgagggaacgagtgccaagccaaca
101	4554	agagagagagagagagagagagagagagag
102	4512	gagagagagagagagagagagagagagaga
103	4489	tttacttacaggttcgagtgcagaagagca
104	4356	gggaacgagtgccaagccaacaactttgaa
105	4324	tctctctctctctctctctctctctctctc
106	4225	tagtttacttacaggttcgagtgcagaaga
107	4096	cagaagtgccatggacactatcaacatcac
108	3969	gacagaagtgccatggacactatcaacatc
109	3600	attttcgagtcagagtgtaaatgaagacaa
110	3483	cattttttgcaaattttgatgatgttaccc
111	3481	aaatccttacctcaattaacaacagaagag
112	3364	gaagtgccatggacactatcaacatcactt
113	3249	tgaaaccaactgagggaacgagtgccaagc
114	3136	ttacctcaattaacaacagaagagagcagt
115	3116	tgttaccccttacaaaaaatgcgaaaattt
116	3078	gggtaacatcatcaaaatttgcaaaaaatg
117	3025	tccttacctcaattaacaacagaagagagc
118	2976	ttttaaaaggtgggcaatcgaaattattta
119	2809	tcaattaacaacagaagagagcagttcatt
120	2704	tgaagacaacatttctcaagaagatacaag
121	2700	ggatgggcaaacgaaattatttagttttaa
122	2680	ccattttttgcaaattttgatgatgttacc
123	2660	aaattttcgcattttttgtaaggggtaaca
124	2655	aaggatgggcaaacgaaattatttagtttt
125	2601	tcaagttcaaaaacaaagaatatattttcg
126	2520	aattatttagttttaagagtgggcaaacga
127	2508	ttttaaaggatgggcaaacgaaattattta
128	2500	tatattttcgagtcagagtgtaaatgaaga
129	2451	tgggcaaacgaaattatttagttttaaaag
130	2420	tcgaaattatttagttttaagagtgggcaa
131	2408	tgggcaaacgaaataatttatttttaaagg
132	2401	tggacactatcaacatcactttctcaatca
133	2376	tgggcaatcgaaattatttagttttaagag
134	2365	tttatttttaaagggtgggcaaacgttaaa
135	2352	aataatttatttttaaagggtgggcaaacg
136	2322	ttttaaagggtgggcaaacgttaaaaatga
137	2310	gtgggcaaacgaaataatttatttttaaag
138	2304	ttgcaacagccaatagtttacttacaggtt
139	2268	taatttatttttaaagggtgggcaaacgtt
140	2255	aaataatttatttttaaagggtgggcaaac
141	2226	tttttaaagggtgggcaaacgttaaaaatg
142	2209	ttttcgagtcagagtgtaaatgaagacaaa
143	2205	catatatatatatatatatatatatatata
144	2173	tttaaaggatgggcaaacgaaattatttag
145	2142	attttaaagggtgggcaaacgaaataattt
146	2116	ttgagtgcagaagatcaaacaaatcaagag
147	2040	tgaattttaaaggatgggcaaacgaaatta
148	2025	tttgagtgcagaagatcaaacaaatcaaga
149	2009	caaattttaaagggtgggcaaacgaaataa
150	2000	ttaaaaatgaattttaaaggatgggcaaac
151	1950	tttagttttaagagtgggcaaacgaaaaaa
152	1936	tttcaagaatctagtgcagaacaaaatcaa
153	1914	gccattttttgcaaattttgatgatgttac
154	1911	atgaattttaaaggatgggcaaacgaaatt
155	1872	aaaaaacaaattttaaagggtgggcaaacg
156	1849	tgacagaagtgccatggacactatcaacat
157	1809	ggtaacatcatcaaaatttgcaaaaaatgg
158	1800	caaattttcgcattttttgtaaggggtaac
159	1798	ccaaattttcgcattttttgtaaggggtaa
160	1764	tttcgagtcagagtgtaaatgaagacaaaa
161	1716	gggtaacatcatcaaaatttgcaaaaaatt
162	1705	acatatatatatatatatatatatatatat
163	1702	tgggcaaacgaaaaaaacaaattttaaagg
164	1681	ttcaaaaacaaagaatatattttcgagtca
165	1620	tagttttaagagtgggcaaacgaaaaaaac
166	1600	tgcagaagaaaatcaaatgacagaagtgcc
167	1584	ttttaagagtgggcaaacgaaaaaaacaaa
168	1566	ttaccccttacaaaaaatgcgaaaatttgg
169	1560	gcagcagcagcagcagcagcagcagcagca
170	1521	tagtgcagaacaaaatcaaatgacagaaga
171	1519	cagcagcagcagcagcagcagcagcagcag
172	1476	tctgtatctgtatctgtatctgtatctgta
173	1470	ttataaatgctctaatagcattaaatcagc
174	1457	ggtaacatcatcaaaatttgcaaaaaattg
175	1450	gtaacatcatcaaaatttgcaaaaaatggc
176	1444	gcaaacagctcaagaggagacatcggaact
177	1400	aatatatatatatatatatatatatatata
178	1392	aatgctctaatagcattaaatcagctcata
179	1369	ttctcaagaagatacaaggacaccatcaat
180	1364	tcaattttcgcattttttgtaaggggtaac
181	1363	tgctctaatagcattaaatcagctcataaa
182	1344	agcagcagcagcagcagcagcagcagcagc
183	1328	tatctgtatctgtatctgtatctgtatctg
184	1320	atctgtatctgtatctgtatctgtatctgt
185	1304	gtatctgtatctgtatctgtatctgtatct
186	1296	tttcaaaatctttacctcaattaacaacag
187	1274	tcgcatcttaaagtaaatggcctacgcaga
188	1250	tatatatatatatatatatatatatatatt
189	1248	tcttaaagtaaatggcctacgcagaggcct
190	1225	tttcaaaatccttacctcaattaacaacag
191	1200	ttttgttatctaaggcgacatgggtgcatt
192	1189	gtaacatcatcaaaatttgcaaaaaattga
193	1176	taccccttacaaaaaatgcgaaaatttggc
194	1175	tttcttacaaaaactcaacgagtaaagtct
195	1170	ttttatttggaaatatcttcggtttaaata
196	1161	acaaactcaacgaggtatgacattccatat
197	1156	ggaaacatcagaactttcaaaatctttacc
198	1150	ttcggtttaaataggtgacatgagaatcgc
199	1144	tgctgctgctgctgctgctgctgctgctgc
200	1134	aacaaactcaacgaggtatgacattccata
201	1128	gactttactcgttgagtttttgtaagaaac
202	1127	tttaatgctattagagcatttataaggcac
203	1104	tatgagctgatttaatgctattagagcatt
204	1100	atatcttcggtttaaataggtgacatgaga
205	1089	tcaagaggagacatcggaacattcaaaatc
206	1066	ttaaatcagctcataaatagagtgcagtgt
207	1058	ttgagatcgttccccgcctcctaaaatagt
208	1035	ttttggccaaattttcgcattttttgtaag
209	1034	tttatgagctgatttaatgctattagagca
210	1025	caaactcaacgaggtatgacattccatatt
211	1024	ttacctcaattaacaacagaagaaagcatt
212	1008	aaaaacaaactcaacgaggtatgacattcc
213	990	cttacaaaaaatgcgaaaatttggccaaaa
214	988	aattttttgcaaattttgatgatgttaccc
215	984	aaaacaaactcaacgaggtatgacattcca
216	975	aactcaacgaggtatgacattccatatttg
217	966	attttatttggaaatatcttcggtttaaat
218	961	tttctgtcccacaatcaattgcaacagcca
219	960	gctgctgctgctgctgctgctgctgctgct
220	957	agtagtagtagtagtagtagtagtagtagt
221	946	tacaaaaaatgcgaaaatttggccaaaaat
222	945	tgtcacctatttaaaccgaagatatttcca
223	930	gtagtagtagtagtagtagtagtagtagta
224	925	gaattcccaaacttgaatgcaaatcgattg
225	924	tctcatgtcacctatttaaaccgaagatat
226	912	tagaattcccaaacttgaatgcaaatcgat
227	903	atttttggccaaattttcgcattttttgta
228	902	ctttactcgttgagtttttgtaagaaactg
229	900	tttctcaagaagatacaaggacaccatcaa
230	897	aaaaatcctagaattcccaaacttgaatgc
231	882	atttaaaccgaagatatttccaaataaaat
232	880	acaaaaaatgcgaaaatttggccaaaaatt
233	874	aaaatcctagaattcccaaacttgaatgca
234	870	tagtagtagtagtagtagtagtagtagtag
235	868	ttaaaactaaataatttcgattgcccacct
236	858	tgaaaaatcctagaattcccaaacttgaat
237	841	ttacctcaattaacaacagaagaaagcagt
238	840	ggtcaattttcgcattttttgtaaggggta
239	836	aaatatatatatatatatatatatatatat
240	828	ctagaattcccaaacttgaatgcaaatcga
241	826	aaaactaaataatttcgtttgcccatcctt
242	820	cagtttcttacaaaaactcaacgagtaaag
243	819	ctttaaaaataattgtctgaatatggaatg
244	814	gaaaaatcctagaattcccaaacttgaatg
245	800	ttccatattcagacaattatttttaaagtt
246	798	cttttaaaactaaataatttcgtttgccca
247	792	gggtcaattttcgcattttttgtaaggggt
248	784	gtgtaaatgaagacaaaacttctcaagaag
249	779	tggcatatacactgcactctatttatgagc
250	777	ttacaaaaactcaacgagtaaagtcttctt
251	770	gtttgcccaccctttaaaaataaattattt
252	760	aaattgaaaaatcctagaattcccaaactt
253	756	ggaatgtcatacctcgttgagtttgttttt
254	752	caattttttgcaaattttgatgatgttacc
255	748	aaaatgcgaaaatttggccaaaaattaatt
256	744	tttttgggtcaattttcgcattttttgtaa
257	741	tttcgattgcccaccttttaaaactaaata
258	740	gattttgtaaaattaatttttggccaaatt
259	729	caaaacttctcaagaagatacaaggacact
260	728	tttaaaaataaattatttcgtttgcccacc
261	726	atatatatatatatatatatatatatatac
262	720	aatttttggccaaattttcgcattttttgt
263	715	ttttaaaactaaataatttcgtttgcccat
264	714	atgcgaaaatttggccaaaaattaatttta
265	703	caacaacaacaacaacaacaacaacaacaa
266	702	cattccatattcagacaattatttttaaag
267	700	tggtaccccttacaaaaaatgcgaaaaatt
268	697	tggaatgtcatacctcgttgagtttgtttt
269	693	aaaaaatgcgaaaatttggccaaaaattaa
270	688	atggaatgtcatacctcgttgagtttgttt
271	684	attccatattcagacaattatttttaaagt
272	680	acaatatttgtatttcgggagagcctcgct
273	676	ttctcaagaagatacaaggacactatcaat
274	672	tgcgaaaatttggccaaaaattaattttac
275	666	tgtaaaatcccaaataagaagactttactc
276	665	ttttgtaaaattaatttttggccaaatttt
277	663	attcaagtttgggaattctaggatttttca
278	660	ttttaacgtttgcccaccctttaaaaataa
279	656	aatatggaatgtcatacctcgttgagtttg
280	648	acaacaacaacaacaacaacaacaacaaca
281	646	aagaataactgttttgagcagctaattacc
282	644	ttaatttttgggtcaattttcgcatttttt
283	640	agaataactgttttgagcagctaattacca
284	636	tttgcccaccctttaaaaataaattatttc
285	630	ttgaaaaatcctagaattcccaaacttgaa
286	629	aatttggccaaaaattaattttacaaaatc
287	627	actcaacgaggtatgacattccatatttgg
288	625	ttctctagaggatacaaggacactgtcgat
289	624	gcattcaagtttgggaattctaggattttt
290	616	tgttaccccttacaaaaaatgcgaaaattg
291	612	atatatatatatatatatatatatatataa
292	608	ttaaagtaaatggcctacgcagaggcctaa
293	605	tttgcccactcttaaaactaaataatttcg
294	595	aacaacaacaacaacaacaacaacaacaac
295	594	ttcatttttaacgtttgcccaccctttaaa
296	583	tttttaacgtttgcccaccctttaaaaata
297	578	ttatatatatatatatatatatatatatat
298	576	tttctcaatcaagttcaaaaacaaagaata
299	575	aattttaatgatggtaccccttatcaaaaa
300	572	ttaccccttacaaaaaatgcgaaaattgac
301	570	tgcattcaagtttgggaattctaggatttt
302	561	taatttcgtttgcccatcctttaaaattca
303	560	aaatttggccaaaaattaattttacaaaat
304	558	taagtaaatagtccccgccttatcgaggtc
305	555	cattcaagtttgggaattctaggatttttc
306	550	gtaccccttacaaaaaatgcgaaaaattga
307	546	caaatatggaatgtcatacctcgttgagtt
308	544	aaaaaattgaaaaatcctagaattcccaaa
309	540	tcttaaaactaaataatttcgattgcccac
310	532	atcgatttgcattcaagtttgggaattcta
311	529	tcaacatctcttcctcaaacaagttcaaag
312	522	cgaaaatttggccaaaaattaattttacaa
313	520	ttttttgcaaattttgatgatggtacccct
314	512	tttacttaggcctctgcgtaggccatttac
315	510	gttgtcagctgcaaaaaacagtatgtttcg
316	500	tttgcccatcctttaaaattcatttttaac
317	496	tcgataaggcggggactatttacttaggcc
318	495	tgtcatacctcgttgagtttgttttttaaa
319	492	tcaattttttgcaaattttgatgatgttac
320	490	aatttcgtttgcccatcctttaaaattcat
321	484	gagccgtggacactatcaacatctcttcct
322	480	tttgggaattctaggatttttcaatttttt
323	475	tgcaaattttgatgatggtaccccttacaa
324	468	tcgatttgcattcaagtttgggaattctag
325	465	ttttttatttcttggcgttgtccttagtca
326	464	tgcgctgccaaagataaacgaatgctgcgc
327	462	ccaaatatggaatgtcatacctcgttgagt
328	459	tttcgtttgcccaccctttaaaatttgttt
329	456	ttgatgatggtaccccttacaaaaaatgcg
330	455	aaattaatttttggccaaattttcgcattt
331	450	actagctgagtaacgggtatctgatagtcg
332	448	catattcagacaattatttttaaagttgtg
333	444	ccaatcgatttgcattcaagtttgggaatt
334	442	tgcctgaaaacagtgccttataaatgctct
335	441	ttcctcaaacaagttcaaagacaaacatta
336	440	attttttgcaaattttgatgatggtacccc
337	435	caaaaaattgaaaaatcctagaattcccaa
338	432	gtttgcccaccctttaaaatttgttttttt
339	429	gatacgaaacatactgttttttgcagctga
340	425	aaaaagtgcctgaaaacagtgccttataaa
341	420	taacttgactaaaaatggtcacagagcaaa
342	418	tgatggtaccccttatcaaaaatgcgaaaa
343	416	tatgtatgtatgtatgtatgtatgtatgta
344	414	ctttaaaatttgtttttttcgtttgcccac
345	408	attaatttttggccaaattttcgcattttt
346	406	ttgggaattctaggatttttcaattttttg
347	405	catttttgaacacagtttgattggaaattt
348	400	ttaaatgaagacaacatttctcaagaagat
349	396	ttaatttttggccaaattttcgcatttttt
350	392	ttatttcgtttgcccaccctttaaaatttg
351	391	aatatggaatgtcatacctcgttgagctcg
352	390	tataaaatggtacttctttttgctctgtga
353	385	taccccttacaaaaaatgcgaaaattgacc
354	384	tacgaaacatactgttttttgcagctgaca
355	378	atgttcacacatgaacacgaatatatttaa
356	377	tttcaaagaaatcagtaatgcactctagta
357	375	gtataaaatggtacttctttttgctctgtg
358	368	ttaaataaaaagtgcctgaaaacagtgcct
359	364	tccatattcagacaattatttttaaagttg
360	363	gtatatatatatatatatatatatatatat
361	361	tttctcaatcaattacaatgacaaatagtc
362	360	caacaaggtatggcattccacatttgaact
363	352	tttgcccaccctttaaaatttgtttttttc
364	351	ttgctctgtgaccatttttagtcaagttat
365	350	ttttggaaattagaaagttggaagtaaaac
366	345	tttaaaaataattgtctgaatatggaatgt
367	338	ctttttgctctgtgaccatttttagtcaag
368	336	tgtaagaataactgttttgagcagctaatt
369	333	gggaattttgttacgaattcaacgaggtat
370	330	ggaattttgttacgaattcaacgaggtatg
371	325	gtaattagctgctcaaaacagttattctta
372	324	tttctcaagaagatacaaggacactaccaa
373	323	aacaaggtatggcattccacatttgaactt
374	322	ctcaacgaggtatgacattccatatttggg
375	319	ttgtaaaattaatttttggccaaattttcg
376	315	ttgcagctgacaacccaacctaacgaccca
377	312	tttgattggaaatttaattacgagctcaac
378	308	tatatatattcttgatcaggatcaatagcc
379	300	taagaataactgttttgagcagctaattac
380	299	agtttgattggaaatttaattacgagctca
381	297	accccttacaaaaaatgcgaaaattgaccc
382	294	catcatcaaaatttgcaaaaaatggcaaaa
383	289	tttcaaaaatccagtgcagaagaaaatcaa
384	288	tggtacttctttttgctctgtgaccatttt
385	286	atgtatgtatgtatgtatgtatgtatgtat
386	280	ttttttgcagctgacaacccaacctaacga
387	276	ttgattggaaatttaattacgagctcaacg
388	275	ttttgtttgtcaaattcaagttcgctaatt
389	273	attttcacttttttataaggggtaacatca
390	272	tcaacaaggtatggcattccacatttgaac
391	270	tttttcaattttttgcaaattttgatgatg
392	266	gaataactgttttgagcagctaattaccag
393	264	ccatttttgaacacagtttgattggaaatt
394	260	aaaaagttgatatttacaaacggaattttc
395	256	aaatccagtgcagaagaaaatcaaatgaca
396	255	ttttaatgatggtaccccttatcaaaaatg
397	253	tttgaacacagtttgattggaaatttaatt
398	252	ttgatatttacaaacggaattttcgtcata
399	250	gggaattctaggatttttcaattttttgca
400	247	tactgttttttgcagctgacaacccaacct
401	242	ggaattttcgtcataacttggctaaaaatg
402	240	ttcaacaaggtatggcattccacatttgaa
403	238	catcaaaatttgcaaaaaatggcgaaaaaa
404	236	tgttacgaattcaacgaggtatggcatttc
405	234	tacaaacggaattttcgtcataacttggct
406	231	ctctgtgaccatttttagtcaagttatagc
407	230	taggatttttcaattttttgcaaattttga
408	228	ctattgatcctgatcaagaatatatatact
409	225	tttctgtcccacaatcaattgcaacaacca
410	224	tttaatgatggtaccccttatcaaaaatgc
411	221	aggagtataaaatggtacttctttttgctc
412	220	tgaacacagtttgattggaaatttaattac
413	218	cattaaaatttgcgaaaaatggcaaaaaat
414	217	ttacaaaaaatgcgaaaattgacccaaaaa
415	216	atatatattcttgatcaggatcaatagccg
416	210	aacacagtttgattggaaatttaattacga
417	209	gaattttcgtcataacttggctaaaaatgc
418	208	tcgagttccccgactatcagatacccgtta
419	207	atttttcaattttttgcaaattttgatgat
420	204	aaaatagaatttccatttttgaacacagtt
421	200	tatttacaaacggaattttcgtcataactt
422	198	ttttcgtcataacttggctaaaaatgctca
423	196	tcaacatcactttctcaatcaagttcagaa
424	195	tttttttcgaaattttcacttttttataag
425	192	taactgttttgagcagctaattaccagtgc
426	190	gaacacagtttgattggaaatttaattacg
427	189	tttttgaacacagtttgattggaaatttaa
428	187	gtcgagttccccgactatcagatacccgtt
429	184	ttttgcattgccttaacgttattattattt
430	182	ttttactgtgacttgctataatttctatag
431	180	acttggctaaaaatgctcatatagatgtaa
432	176	catcatcatcatcatcatcatcatcatcat
433	175	taaggggtaacatcatcaaaatttgcgaaa
434	171	tgaccatttttagtcaagttatagccaaaa
435	170	tcgtcataacttggctaaaaatgctcatat
436	169	ttttcgagtcagagtgtaaatgaagacaac
437	168	ttcttgttttgcattgccttaacgttatta
438	165	tgttttgagcagctaattaccagtgctaac
439	162	gtatgtatgtatgtatgtatgtatgtatgt
440	160	tcttgttttgcattgccttaacgttattat
441	156	cacacccacacccacacccacacccacacc
442	154	agtcgagttccccgactatcagatacccgt
443	153	ggctaaaaatgctcatatagatgtaagaat
444	152	catacctcgttgagtttgttttttaaattc
445	150	atcatcatcatcatcatcatcatcatcatc
446	147	tacgagctcaacgaggtatgacattccata
447	144	ttttcgagtcaaagtgtaaatgaagacaaa
448	143	cccacacccacacccacacccacacccaca
449	140	gagttccccgactatcagatacccgttact
450	138	cgagctcaacgaggtatgacattccatatt
451	136	ttgaacacagtttgattggaaatttaatta
452	135	tcatcatcatcatcatcatcatcatcatca
453	133	tgccaatcaatcctgtccttttcaagctgc
454	132	ccacacccacacccacacccacacccacac
455	130	ttttttgccatttttcgcaaatttagatga
456	128	ttggccaaaaattaattttacaaaatcagt
457	126	tattttttggccattttttgcaaattttga
458	121	tttctcaatcaagttcacaagcaaagaata
459	120	tttttgccatttttcgcaaatttagatgat
460	119	taaaaatgctcatatagatgtaagaataac
461	117	tttttggccattttttgcaaattttgatga
462	115	ttatttttgatcaattggcaccatgcgaaa
463	114	gatgtaagaataactgttttgagcagctaa
464	112	gctaaaaatgctcatatagatgtaagaata
465	110	ttttgccatttttcgcaaatttagatgatg
466	108	tcaacgaggtatgacattccatattcagac
467	105	gaatgctatagtcgagttccccgactatca
468	104	aaaaaactgattatttgatgaccgaaattc
469	102	tgctcatatagatgtaagaataactgtttt
470	100	ttttcgagtcagagtttaaatgaagacaac
471	99	aattttttgccatttttcgcaaattttaat
472	98	ttctccctatcatttttaggattaaaaatc
473	96	tgctgacggggcccgaaaacacgagagccg
474	95	ctggtaattagctgctcaaaacagttattc
475	91	gtataatcggcgacactattttgacttacg
476	90	gtctccgtacctccaccagcaaagttaaaa
477	88	ttagtattggttgtaaggagtataaaatgg
478	85	tatagatgtaagaataactgttttgagcag
479	84	ttttttgcaaattttgacgatgttacccct
480	81	ttcgattgcagaagagcaaacagctcaaga
481	80	tttttaaagttatggccaaaaaactgatta
482	78	tgactgactgactgactgactgactgactg
483	77	ggaatgtcatacctcgttgagctcgtaatt
484	76	ttcttagactttaaatctatattatttttg
485	75	taaaaaaaaaaaaaaaaaaaaaaaaaaaaa
486	72	tattcaaagttggaaattctaattttttgc
487	70	ttttgaagtttttagggaaattaatttttg
488	68	tgtaatcaaaggcaaaataaattgtggatg
489	66	tttgcaaattttgacgatgttaccccttac
490	65	cgtccttctggcgggggtacctgaaaagaa
491	64	ttttcgagtccgagtttaaatgaagacaac
492	63	tttgaagtttttagggaaattaatttttgg
493	60	ttccgtccttctggcgggggtacctgaaaa
494	56	tttttgggaatcataaaaatagtgataggg
495	55	tttttggcaaaatccgtttttccgaatttc
496	54	atggtaccccttatcaaaaatgcgaaaatt
497	52	tttgggctgcgatacttagtcgtctagcta
498	51	aatgcgaaaattgacccaaaaattaatttt
499	50	ctgactgactgactgactgactgactgact
500	49	ttttgagcagctaattaccagtgctaacta
501	48	ttttcgggccccgtcagcaggcgactcggg
502	45	tttttaacatcactgacaacagtaacgagc
503	44	tttgtcaatttttcgcattttttgtaaggg
504	42	tcgacctgtattcaaagttggaaattctaa
505	40	ttgcaaaaaattgacaaaattaaatatttt
506	39	tttagaatctaaatttactgaaattggatg
507	38	tctcaaaacatcgaaaatatagaatatcga
508	36	tgctcatataattgtaagaataactgtttt
509	35	ccaatcgaactgtattcacaaatggaaatt
510	34	tttgctctcaaaacatcgaaaatatagaat
511	33	gtgtgcctgtgactttaccaaagattgatg
512	32	ccagcgactcggtgcttccgtccttctggc
513	31	tactactactactactactactactactac
514	30	tttttttttgggaatcataaaaatagtgat
515	28	tgtattcacaaatggaaattctattttttg
516	27	tacaggtggccccatgcgaatgtttgaagt
517	26	ttgaagtatgaataaaatctaaatctaatt
518	25	ttggctaaaaatgctcatataattgtaaga
519	24	tttgcaaagcgaacgcttagcaaacccttg
520	23	agaaattaatgccggaagcgatcccactgc
521	22	aaaaatgataggcgtcgttagtattggtaa
522	21	taatcataataataataataataataataa
523	20	tttatgtttacgttaattaggcgctctctt
524	19	tccccctgaagtccaatgcactgtataaat
525	18	tccaatgcactgtataaatgccagaatttt
526	17	tgaagtccaatgcactgtataaatgccaga
527	16	tttttgaacacagtttgattggaaatttga
528	15	tgtatctgtatttgtatctgtatctgtatc
529	14	taataataataataataataataatcataa
530	13	ttgatgcatttgtgactacaggctacgcgg
531	12	agcgtgagaatgctgagcatgcacttagca
532	11	gcgaaaattgacccaaaaattaattttcct
Number of assayed sequences	1629771
Total number	2369610
Share	0.68778

## Sheet: L30 CS
L30, sections showing significant FEC — FMF correlations for Canton-S
Rank	Occurence	Sequence	Biological nature	Percent identity	Biological nature	Percent identity	Biological nature	Percent identity
1	48280	atatatatatatatatatatatatatatat	(at)n
2	42496	tatatatatatatatatatatatatatata	(ta)n
3	9450	tgtgtgtgtgtgtgtgtgtgtgtgtgtgtg	(tg)n
4	8208	cacacacacacacacacacacacacacaca	(ca)n
5	8085	gtgtgtgtgtgtgtgtgtgtgtgtgtgtgt	(gt)n
6	6958	acacacacacacacacacacacacacacac	(ac)n
7	4264	aaggggtaacatcatcaaaatttgcaaaaa	kl22 Drak	100	kl11 Drak	100	c11.1	100
8	4182	taaggggtaacatcatcaaaatttgcaaaa	1688-10Ep	100	kl22 Drak	100	c11.1	100
9	4131	aggggtaacatcatcaaaatttgcaaaaaa	1688-10Ep	100	kl22 Drak	100	c11.1	100
10	4000	gtaaggggtaacatcatcaaaatttgcaaa	1688-10Ep	100	kl22 Drak	100	c11.1	100
11	3672	ttttttgtaaggggtaacatcatcaaaatt	c11.1	100
12	3588	tttttgcaaattttgatgatgttacccctt	kl22 Drak	100	c11.1	100
13	3572	ggggtaacatcatcaaaatttgcaaaaaat	1688-10Ep	100	kl22 Drak	100	c11.1	100
14	3550	tttttgtaaggggtaacatcatcaaaattt	c11.1	100
15	3366	ttttgcaaattttgatgatgttacccctta	1688-10Ep	100	kl22 Drak	100	c11.1	100
16	3350	aaattttgatgatgttaccccttacaaaaa	c11.1	100
17	3332	cattttttgtaaggggtaacatcatcaaaa	c11.1	100
18	3315	ttttttgcaaattttgatgatgttacccct	1688-10Ep	100	kl22 Drak	100	c11.1	100
19	3264	tttcgcattttttgtaaggggtaacatcat	1688-3C	100	c11.1	100
20	3243	ttttgtaaggggtaacatcatcaaaatttg	c11.1	100
21	3196	ttttcgcattttttgtaaggggtaacatca	1688-3C	100	middle repeat 372 bp	100	c11.1	100
22	3105	tgtaaggggtaacatcatcaaaatttgcaa	1688-10Ep	100	kl22 Drak	100	c11.1	100
23	3072	attttcgcattttttgtaaggggtaacatc	1688-3C	100	middle repeat 372 bp	100	c11.1	100
24	3060	tttgtaaggggtaacatcatcaaaatttgc	1688-10Ep	100	c11.1	100
25	3008	attttttgcaaattttgatgatgttacccc	1688-10Ep	100	kl22 Drak	100	c11.1	100
26	2989	attttgatgatgttaccccttacaaaaaat	long non-coding RNA:CR45520	96.67	c11.1	100
27	2891	ttttgatgatgttaccccttacaaaaaatg	c11.1	100
28	2880	gcattttttgtaaggggtaacatcatcaaa	c11.1	100
29	2850	tttgcaaattttgatgatgttaccccttac	1688-10Ep	100	kl22 Drak	100	c11.1	100
30	2814	ttgtaaggggtaacatcatcaaaatttgca	1688-10Ep	100	kl22 Drak	100	c11.1	100
31	2784	atgatgttaccccttacaaaaaatgcgaaa	1688-3C	100	c11.1	100
32	2688	gatgttaccccttacaaaaaatgcgaaaat	1688-3C	100	middle repeat 372 bp	100	c11.1	100
33	2655	gcaaattttgatgatgttaccccttacaaa	1688-10Ep	100
34	2632	tgatgttaccccttacaaaaaatgcgaaaa	1688-3C	100	middle repeat 372 bp	100	c11.1	100
35	2451	ttcgcattttttgtaaggggtaacatcatc	1688-3C	100	1688-3C	100
36	2385	tttgatgatgttaccccttacaaaaaatgc	c11.1	100
37	2160	ttgcaaattttgatgatgttaccccttaca	1688-10Ep	100	kl22 Drak	100	c11.1	100
38	1978	ttgatgatgttaccccttacaaaaaatgcg	1688-3C	100	c11.1	100
39	1974	tgcaaattttgatgatgttaccccttacaa	1688-10Ep	100	kl22 Drak	100	c11.1	100
40	1590	ctctctctctctctctctctctctctctct	(ct)n
41	1536	aataataataataataataataataataat	(aat)n
42	1517	tgttaccccttacaaaaaatgcgaaaattt	1688-3C	100	middle repeat 372 bp	100	c11.1	100
43	1508	ataataataataataataataataataata	(ata)n
44	1504	taataataataataataataataataataa	(taa)n
45	1392	gagagagagagagagagagagagagagaga	(ga)n
46	1380	agagagagagagagagagagagagagagag	(ag)n
47	1334	tctctctctctctctctctctctctctctc	(tc)n
48	1295	aaattttcgcattttttgtaaggggtaaca	1688-3C	100	middle repeat 372 bp	100	c11.1	100
49	1118	cattttttgcaaattttgatgatgttaccc	1688-10Ep	100	kl22 Drak	100	c11.1	100
50	1023	ccaaattttcgcattttttgtaaggggtaa	1688-3C	100	middle repeat 372 bp	100	c11.1	100
51	988	gggtaacatcatcaaaatttgcaaaaaatg
52	960	caaattttcgcattttttgtaaggggtaac
53	891	ttaccccttacaaaaaatgcgaaaatttgg
54	700	gccaaattttcgcattttttgtaaggggta
55	693	gggtaacatcatcaaaatttgcaaaaaatt
56	680	tttttttttttttttttttttttttttttt
57	672	taccccttacaaaaaatgcgaaaatttggc
58	648	aaacaaactcaacgaggtatgacattccat
59	644	tttttggccaaattttcgcattttttgtaa
60	624	aaaaaacaaactcaacgaggtatgacattc
61	621	acaaactcaacgaggtatgacattccatat
62	616	cttacaaaaaatgcgaaaatttggccaaaa
63	600	tagaattcccaaacttgaatgcaaatcgat
64	589	ggtaacatcatcaaaatttgcaaaaaattg
65	588	attattattattattattattattattatt
66	584	tattattattattattattattattattat
67	576	aaaaaaaaaaaaaaaaaaaaaaaaaaaaaa
68	572	ttattattattattattattattattatta
69	552	ctagaattcccaaacttgaatgcaaatcga
70	551	gtaacatcatcaaaatttgcaaaaaattga
71	546	atttttggccaaattttcgcattttttgta
72	525	caaactcaacgaggtatgacattccatatt
73	520	ccattttttgcaaattttgatgatgttacc
74	506	acaaaaaatgcgaaaatttggccaaaaatt
75	484	aaatgcgaaaatttggccaaaaattaattt
76	483	aaaatcctagaattcccaaacttgaatgca
77	474	cagatacagatacagatacagatacagata
78	468	gaatgtcatacctcgttgagtttgtttttt
79	462	caaaaaatgcgaaaatttggccaaaaatta
80	450	ggaatgtcatacctcgttgagtttgttttt
81	441	aaaaaatgcgaaaatttggccaaaaattaa
82	420	tgcgaaaatttggccaaaaattaattttac
83	414	aatttttggccaaattttcgcattttttgt
84	408	tggaatgtcatacctcgttgagtttgtttt
85	400	aaattgaaaaatcctagaattcccaaactt
86	399	aattttttgcaaattttgatgatgttaccc
87	396	taatttttggccaaattttcgcattttttg
88	384	atggaatgtcatacctcgttgagtttgttt
89	380	tttgtaaaattaatttttggccaaattttc
90	374	attcaagtttgggaattctaggatttttca
91	368	atatggaatgtcatacctcgttgagtttgt
92	364	agcagcagcagcagcagcagcagcagcagc
93	360	gtttgggaattctaggatttttcaattttt
94	352	gcattcaagtttgggaattctaggattttt
95	351	ggtaacatcatcaaaatttgcaaaaaatgg
96	350	catatatatatatatatatatatatatata
97	345	tatggaatgtcatacctcgttgagtttgtt
98	342	ttttgtaaaattaatttttggccaaatttt
99	341	tcaattttcgcattttttgtaaggggtaac
100	336	aatatggaatgtcatacctcgttgagtttg
101	330	caattttcgcattttttgtaaggggtaaca
102	324	ttgaaaaatcctagaattcccaaacttgaa
103	323	aaaaaattgaaaaatcctagaattcccaaa
104	315	tgcattcaagtttgggaattctaggatttt
105	312	tcgatttgcattcaagtttgggaattctag
106	310	agatacagatacagatacagatacagatac
107	308	tgctgctgctgctgctgctgctgctgctgc
108	306	cgaaaatttggccaaaaattaattttacaa
109	304	caattttttgcaaattttgatgatgttacc
110	300	gtaacatcatcaaaatttgcaaaaaatggc
111	294	caaatatggaatgtcatacctcgttgagtt
112	288	aaatcgattggaatttaaaaaacaaactca
113	286	aaattaatttttggccaaattttcgcattt
114	285	actcaacgaggtatgacattccatatttgg
115	280	tatatatatatatatatatatatatatatg
116	279	acatatatatatatatatatatatatatat
117	273	taaaattaatttttggccaaattttcgcat
118	272	taacatcatcaaaatttgcaaaaaattgaa
119	270	taacttgactaaaaatggtcacagagcaaa
120	260	gctgctgctgctgctgctgctgctgctgct
121	255	catcatcaaaatttgcaaaaaattgaaaaa
122	252	ttaatttttggccaaattttcgcatttttt
123	240	tataaaatggtacttctttttgctctgtga
124	238	tataacttgactaaaaatggtcacagagca
125	234	ttttgctctgtgaccatttttagtcaagtt
126	228	tcaattttttgcaaattttgatgatgttac
127	225	tttgcaaaaaattgaaaaatcctagaattc
128	224	tcatcaaaatttgcaaaaaattgaaaaatc
129	221	ttgctctgtgaccatttttagtcaagttat
130	220	tgtaaaattaatttttggccaaattttcgc
131	216	ggtcaattttcgcattttttgtaaggggta
132	210	catttttgaacacagtttgattggaaattt
133	209	ttgagtttgttttttaaattccaatcgatt
134	208	ttgactaaaaatggtcacagagcaaaaaga
135	204	ctataacttgactaaaaatggtcacagagc
136	200	agaataactgttttgagcagctaattacca
137	198	ctgctgctgctgctgctgctgctgctgctg
138	196	aatatatatatatatatatatatatatata
139	195	tgactaaaaatggtcacagagcaaaaagaa
140	192	tggtcacagagcaaaaagaagtaccatttt
141	190	tcgttgagtttgttttttaaattccaatcg
142	187	ttgtaaaattaatttttggccaaattttcg
143	180	caaaatttgcaaaaaattgaaaaatcctag
144	176	ttggaatttaaaaaacaaactcaacgaggt
145	175	tatatatatatatatatatatatatatatt
146	171	aagaataactgttttgagcagctaattacc
147	170	gagtttgttttttaaattccaatcgatttg
148	168	ctcaacgaggtatgacattccatatttggg
149	165	attggaatttaaaaaacaaactcaacgagg
150	161	ttaatttttgggtcaattttcgcatttttt
151	160	tacctcgttgagtttgttttttaaattcca
152	157	acagatacagatacagatacagatacagat
153	156	atcataacattggaaataattacccaaata
154	155	tacagatacagatacagatacagatacaga
155	154	attggaaataattacccaaatatggaatgt
156	153	ttttttaaattccaatcgatttgcattcaa
157	150	ttataaatgctctaatagcattaaatcagc
158	145	tgctctaatagcattaaatcagctcataaa
159	144	tcataacattggaaataattacccaaatat
160	143	ttccatatttgggtaattatttccaatgtt
161	140	gctataacttgactaaaaatggtcacagag
162	136	ttatatatatatatatatatatatatatat
163	135	cctcgttgagtttgttttttaaattccaat
164	132	cataacattggaaataattacccaaatatg
165	130	ttaaatcagctcataaatagagtgcagtgt
166	120	ttttggctataacttgactaaaaatggtca
167	117	aggagtataaaatggtacttctttttgctc
168	115	ttcgcaaattttaatgatggtaccccttat
169	112	caaattttaatgatggtaccccttatcaaa
170	110	tttccatttttgaacacagtttgattggaa
171	108	atacctcgttgaattcgtaacaaaattccc
172	105	tatatatatatatatatatatatatatgta
173	104	ttttatttggaaatatcttcggtttaaata
174	100	ttttgttatctaaggcgacatgggtgcatt
175	99	tggcttttttggctataacttgactaaaaa
176	98	gaataactgttttgagcagctaattaccag
177	96	gactttactcgttgagtttttgtaagaaac
178	95	tggcatatacactgcactctatttatgagc
179	92	ttgagatcgttccccgcctcctaaaatagt
180	90	gtatgacattccatatttgggtaattattt
181	88	tttgaacacagtttgattggaaatttaatt
182	85	tttttcgcaaattttgatgatgttacccct
183	84	taactgttttgagcagctaattaccagtgc
184	81	tcaacgaggtatgacattccatatttgggt
185	80	ttccaaataaaatcagtttcttacaaaaac
186	78	agtttgattggaaatttaattacgagctca
187	77	tgttttgagcagctaattaccagtgctaac
188	76	atgtgtgtgtgtgtgtgtgtgtgtgtgtgt
189	75	tacatatatatatatatatatatatatata
190	72	tttccaaataaaatcagtttcttacaaaaa
191	70	atatatatacatatatatatatatatatat
192	68	atttttcgcaaattttgatgatgttacccc
193	66	tagaatttccatttttgaacacagtttgat
194	65	attggaaatttaattacgagctcaacgagg
195	64	tttttaaagttatggccaaaaaactgatta
196	63	tttagggaaattaatttttgggtcaatttt
197	60	tatatatatatatatatatatatatattta
198	57	caacaacaacaacaacaacaacaacaacaa
199	56	ttccatattcaggctattatttttaaagtt
200	55	catcatcatcatcatcatcatcatcatcat	that
201	54	gaatttccatttttgaacacagtttgattg
202	52	acacacacacacacacacacacacacacat
203	51	tgcctgaaaacagtgccttataaatgctct
204	50	aaaaactgattatttgatgaccgaaattcg
205	49	tttttagggaaattaatttttgggtcaatt
206	48	ttaaataaaaagtgcctgaaaacagtgcct
207	45	ccatccatatcactttttgacggactccgt
208	44	tatatatatatatatatatatatatttata
209	42	tgccataagagcataaattaaataaaaagt
210	40	aaaaaactgattatttgatgaccgaaattc
211	39	atatatatatatatatatatatatacatat
212	38	ttaaagtaaatggcctacgcagaggcctaa
213	36	ttgtaagaataactgttttgagcagctaat
214	35	ttaccaattctaaccatccatatcactttt
215	34	ttgggttcagctaacccgcacatacattgc
216	33	cacacacacacacacacacacacacacatg
217	32	tatgtatgtatgtatgtatgtatgtatgta
218	30	ttttcatcataacttggctaaaaatgctca
219	29	tagtagtagtagtagtagtagtagtagtag
220	28	ttctaattttttgccatttttcgcaaattt
221	27	tgatagtcggggaactcgactatagcattc
222	26	tacaaacggaattttcgtcataacttggct
223	25	tttacaaacggaattttcatcataacttgg
224	24	tacgagctcaacgaggtataacattccata
225	23	aattttaatgatggtaccccttatcaaaaa
226	22	ttttcgtcataacttggctaaaaatgctca
227	21	ttttttcacaaaaattaggaaaatgatttt
228	20	tcgtcataacttggctaaaaatgctcatat
229	19	tcgaactaatgtcccgtcagttgactaagg
230	18	ttggctaaaaatgctcatatagatgtaaga
231	17	tggaccaagtggcatacatataagacccac
232	16	tttttgaacacagtttgattggaaatttga
233	15	tttgatgaccgaaattaggaaaaacggatt
234	14	taaaaatgctcatatagatgtaagaataac
235	13	atgtatgtatgtatgtatgtatgtatgtat
236	12	ctgattatttgatgaccgaaattaggaaaa
237	11	tatatatatatatatatatatatacatata
Number of assayed sequences	241075
Total number	285197
Share	0.845293
	0.315571

## Sheet: L30 agn
L30, sections showing significant FEC — FMF correlations for agnostic ts3
Rank	Occurence	Sequence	Biological nature	Percent identity	Biological nature	Percent identity	Biological nature	Percent identity
1	23430	atatatatatatatatatatatatatatat	(at)n
2	20584	tatatatatatatatatatatatatatata	(ta)n
3	11016	gatagatagatagatagatagatagataga	(gata)n
4	10659	tagatagatagatagatagatagatagata	(taga)n
5	10593	agatagatagatagatagatagatagatag	(agat)n
6	4375	tgtgtgtgtgtgtgtgtgtgtgtgtgtgtg	(tg)n
7	4125	gtgtgtgtgtgtgtgtgtgtgtgtgtgtgt	(gt)n
8	3800	cacacacacacacacacacacacacacaca	(ca)n
9	3550	acacacacacacacacacacacacacacac	(ac)n
10	1632	ttttcgcattttttgtaaggggtaacatca	1688-3C	100	middle repeat 372 bp	100	c11.1	100
11	1472	attttcgcattttttgtaaggggtaacatc	1688-3C	100	middle repeat 372 bp	100	c11.1	100
12	1445	tttttttttttttttttttttttttttttt	(t)n
13	1392	atgatgttaccccttacaaaaaatgcgaaa	1688-3C	100	c11.1	100
14	1368	ttttttgtaaggggtaacatcatcaaaatt	c11.1	100
15	1344	tgatgttaccccttacaaaaaatgcgaaaa	1688-3C	100	middle repeat 372 bp	100	c11.1	100
16	1288	gatgttaccccttacaaaaaatgcgaaaat	1688-3C	100	middle repeat 372 bp	100	c11.1	100
17	1254	aattttgatgatgttaccccttacaaaaaa	c11.1	100
18	1224	aaaaaaaaaaaaaaaaaaaaaaaaaaaaaa	(a)n
19	1207	tttttgtaaggggtaacatcatcaaaattt	c11.1	100
20	1173	ttttgtaaggggtaacatcatcaaaatttg	c11.1	100
21	1139	aaattttgatgatgttaccccttacaaaaa	c11.1	100
22	1098	attttgatgatgttaccccttacaaaaaat	c11.1	100	long non-coding RNA:CR45520	96.67
23	1088	cattttttgtaaggggtaacatcatcaaaa	c11.1	100
24	1066	aaggggtaacatcatcaaaatttgcaaaaa	c11.1	100	kl22 Drak	100
25	1020	tttgtaaggggtaacatcatcaaaatttgc	1688-10Ep	100	c11.1	100
26	1007	ctctctctctctctctctctctctctctct	(ct)n
27	984	taaggggtaacatcatcaaaatttgcaaaa	1688-10Ep	100	kl22 Drak	100	c11.1	100
28	972	aggggtaacatcatcaaaatttgcaaaaaa	1688-10Ep	100	kl22 Drak	100	c11.1	100
29	944	ttttgatgatgttaccccttacaaaaaatg	c11.1	100
30	912	gagagagagagagagagagagagagagaga	(ga)n
31	897	tttttgcaaattttgatgatgttacccctt	kl22 Drak	100	c11.1	100
32	896	gcattttttgtaaggggtaacatcatcaaa	c11.1	100
33	885	gcaaattttgatgatgttaccccttacaaa	1688-10Ep	100	c11.1	100
34	880	gtaaggggtaacatcatcaaaatttgcaaa	1688-10Ep	100	kl22 Drak	100	c11.1	100
35	874	agagagagagagagagagagagagagagag	(ag)n
36	805	tttttgccattttttgcaaattttgatgat	kl22 Drak	100	c11.1	100
37	792	ttttgcaaattttgatgatgttacccctta	1688-10Ep	100	kl22 Drak	100	c11.1	100
38	780	ttttttgcaaattttgatgatgttacccct	1688-10Ep	100	kl22 Drak	100	c11.1	100
39	768	aataataataataataataataataataat	(at)n
40	754	ataataataataataataataataataata	(ata)n
41	752	taataataataataataataataataataa	(taa)n
42	742	tttgatgatgttaccccttacaaaaaatgc	c11.1	100
43	697	tgttaccccttacaaaaaatgcgaaaattt	1688-3C	100	middle repeat 372 bp	100	c11.1	100
44	644	tgatggtaccccttacaaaaaatgcgaaaa	1688-3C	96.67	middle repeat 372 bp	96.67	c11.1	96.67
45	627	tttgcaaattttgatgatgttaccccttac	1688-3C	100	kl22 Drak	100	c11.1	96.67
46	625	tcctgctgatgtcacaactgccgctcctgg	Unknown
47	603	ttgtaaggggtaacatcatcaaaatttgca	1688-10Ep	100	kl22 Drak	100	1688-10Ep	100
48	595	aaattttcgcattttttgtaaggggtaaca	1688-3C	100	middle repeat 372 bp	100	c11.1	96.67
49	576	tttgtcggaaaatttcctatccaatagtaa	Unknown (211000022280291)	100
50	575	tggtaccccttacaaaaaatgcgaaaaatt	1688-3C	100	middle repeat 372 bp	100
51	552	tgtaaggggtaacatcatcaaaatttgcaa
52	529	ttgtcggaaaatttcctatccaatagtaat
53	506	ttgatgatgttaccccttacaaaaaatgcg
54	484	ccaaaaatttgaaatggctcgttagtttag
55	465	tacagatacagatacagatacagatacaga
56	462	gatacagatacagatacagatacagataca
57	441	tttgaaatggctcgttagtttagttaatta
58	440	gtaccccttacaaaaaatgcgaaaaattga
59	430	cattttttgcaaattttgatgatgttaccc
60	423	tgcaaattttgatgatgttaccccttacaa
61	420	gttaccccttacaaaaaatgcgaaaatttg
62	400	ttacaaaaaatgcgaaaaattgacaaattt
63	384	ttgcaaattttgatgatgttaccccttaca
64	380	ttttttgcaaattttgatgatggtacccct
65	372	cagcagcagcagcagcagcagcagcagcag
66	361	tttgccattttttgcaaattttgatgatgg
67	360	gcaaattttgatgatggtaccccttacaaa
68	342	tgcaaattttgatgatggtaccccttacaa
69	341	ccaaattttcgcattttttgtaaggggtaa
70	340	ttttgatgatggtaccccttacaaaaaatg
71	336	agcagcagcagcagcagcagcagcagcagc
72	324	tgaaacatggaaatgttagatttttgccat
73	323	ttgatgatggtaccccttacaaaaaatgcg
74	316	cagatacagatacagatacagatacagata
75	314	acagatacagatacagatacagatacagat
76	310	agatacagatacagatacagatacagatac
77	297	ttaccccttacaaaaaatgcgaaaatttgg
78	294	attattattattattattattattattatt
79	292	tattattattattattattattattattat
80	289	tttttcgaaaatagccaaaaatttgaaatg
81	286	ttattattattattattattattattatta
82	264	gccattttttgcaaattttgatgatgttac
83	256	tgccccaagactgaagttctgaagtccata
84	243	ggtaacatcatcaaaatttgcaaaaaatgg
85	240	gctgctgctgctgctgctgctgctgctgct
86	230	aaaatcctagaattcccaaacttgaatgca
87	225	tcgcatttcaaagtggcatacctcaaaatg
88	216	taccccttacaaaaaatgcgaaaatttggc
89	210	caaaaaatgcgaaaatttggccaaaaatta
90	209	caacaacaacaacaacaacaacaacaacaa
91	207	tttttggccaaattttcgcattttttgtaa
92	200	gtaacatcatcaaaatttgcaaaaaatggc
93	198	ttttcgcaaattttgatgatgttacccctt
94	196	tgaagttctgaagtccataactcaacttat
95	192	aaaaaacaaactcaacgaggtatgacattc
96	189	atttttggccaaattttcgcattttttgta
97	187	aacaacaacaacaacaacaacaacaacaac
98	186	tcaattttcgcattttttgtaaggggtaac
99	184	ttttcgcattttttgtaaggggtaccatca
100	180	caattttcgcattttttgtaaggggtaaca
101	176	tgaaaaatcctagaattcccaaacttgaat
102	175	catatatatatatatatatatatatatata
103	170	tttttcgcaaattttgatgatgttacccct
104	169	tttcaaagtggcatacctcaaaatgtttgt
105	162	tgttgttgttgttgttgttgttgttgttgt
106	161	catcatcaaaatttgcaaaaaatggcaaaa
107	160	gcattcaagtttgggaattctaggattttt
108	154	ttttttgtaaggggtaacatcataaaaatt
109	153	tggaatgtcatacctcgttgagtttgtttt
110	152	actcaacgaggtatgacattccatatttgg
111	150	tgcattcaagtttgggaattctaggatttt
112	144	ttttaaggcatgcagtgaagaaaacccctt
113	140	tatatatatatatatatatatatatatatg
114	138	ctagaattcccaaacttgaatgcaaatcga
115	136	ttcaagtttgggaattctaggatttttcaa
116	135	ttcgcaaattttgatgatgttaccccttac
117	133	gtaaggggtaccatcatcaaaatttgcaaa
118	130	tttttgtaaggggtaacatcataaaaattt
119	128	atggaatgtcatacctcgttgagtttgttt
120	126	ttttttgtaaggggtaccatcatcaaaatt
121	125	aattcccaaacttgaatgcaaatcgattgg
122	124	acatatatatatatatatatatatatatat
123	121	ttttttcaaaatttttttgtcatttttatg
124	120	tatggaatgtcatacctcgttgagtttgtt
125	119	cattttttgtaaggggtaccatcatcaaaa
126	114	tgtaaggggtaccatcatcaaaatttgcaa
127	112	ccaaatatggaatgtcatacctcgttgagt
128	110	aaatgcgaaaatttggccaaaaattaattt
129	108	ttgtaaggggtaccatcatcaaaatttgca
130	105	tgcgaaaatttggccaaaaattaattttac
131	102	gcattttttgtaaggggtaccatcatcaaa
132	100	tttttttgtcatttttatgatgtcggaaat
133	98	tttttatgatgttaccccttacaaaaaatg
134	96	atatatatatatatatatatatatatatgt
135	92	tttattggcagtacaaaacagtctttattt
136	91	ttttatgatgttaccccttacaaaaaatgc
137	90	tgtcatacctcgttgagtttgttttttaaa
138	85	ttcgcattttttgtaaggggtaccatcatc
139	84	aatatatatatatatatatatatatatata
140	81	tcaaaaatgccccaagactgaagttctgaa
141	80	ataaggagtataaaatggtaattctttttg
142	78	tttgcattcaagtttgggaattctaggatt
143	77	taaggggtaacatcatcaaaatttgcgaaa
144	75	tttgcaaaaaattgaaaaatcctagaattc
145	72	tcgcaaattttgatgatgttaccccttaca
146	70	ttgatgatgttaccccttaccgaaaatgcg
147	69	tttttcgcattttttgtaaggggtaccatc
148	66	aaatatatatatatatatatatatatatat
149	65	ttgactaaaaatggtcacagagcaaaaaga
150	64	atcaaaaatgccccaagactgaagttctga
151	63	catttttcgcaaattttgatgatgttaccc
152	62	ggtaacatcatcaaaatttgcaaaaaattg
153	60	ttataaatgctctaatagcattaaatcagc
154	58	tgctctaatagcattaaatcagctcataaa
155	57	aagaataactgttttgagcagctaattacc
156	56	ccatttttcgcaaattttgatgatgttacc
157	55	ttttgatgatgttaccccttaccgaaaatg
158	54	caaatatggaatgttatacctcgttgagtt
159	52	ttaaatcagctcataaatagagtgcagtgt
160	50	ttttgttatctaaggcgacatgggtgcatt
161	49	ttgaaaaatgccccaagactgaagttctga
162	48	tatgtatgtatgtatgtatgtatgtatgta
163	46	ttgagatcgttccccgcctcctaaaatagt
164	45	caaattttgatgatgttaccccttaccgaa
165	44	tttatgagctgatttaatgctattagagca
166	42	ttacaaaaactcaacgagtaaagtcttctt
167	40	ttccaaataaaatcagtttcttacaaaaac
168	39	tttgattggaaatttaattacgagctcaac
169	38	ttaaagtaaatggcctacgcagaggcctaa
170	36	tttccaaataaaatcagtttcttacaaaaa
171	35	gcaaattttgatgatgttaccccttaccga
172	34	gtgtgtgtgtgtgtgtgtgtgtgtgtgtgc
173	33	ttgagtttgttttttaaattccaatcgatt
174	32	tttacttaggcctctgcgtaggccatttac
175	30	tacatatatatatatatatatatatatata
176	28	ttgtaaaataaaataatttaagcagatcaa
177	27	ttttttaaattccaatcgatttgcattcaa
178	26	atgtatgtatgtatgtatgtatgtatgtat
179	25	tttttatgatgtcggaaattcgaaaaagtt
180	24	atacatatatatatatatatatatatatat
181	22	cataataataataataataataataataat
182	21	tcataataataataataataataataataa
183	20	gcagcagcagcagcagcagcagcagcaaca
184	19	tcgaactaatgtcccgtcagttgactaagg
185	18	tttttaggagaaatagtttcacgactttat
186	17	tgcctgaaaacagtgccttataaatgctct
187	16	tgctgcgcagctgggatacgttatggaaaa
188	15	tttttgaccaagcgatatgagaataaaaga
189	14	ttttttaccgcaccaggcagtgattagaga
190	13	ttttgtaggagctgcaagaaaattagatca
191	12	tttttagcagcactcagaagatttattgct
192	11	tttttggtggaaaggtccgaaatggctagc
Number of assayed sequences	131928
Total number	155024
Share	0.851017

## Sheet: L50 all
L50, all sections
Rank	Occurence	Sequence	Biological nature	Percent identity	Biological nature	Percent identity	Biological nature	Percent identity
1	102400	tcccagtcccagtcccagtcccagtcccagtcccagtcccagtcccagtc	(tcccag)n
2	17424	cagatacagatacagatacagatacagatacagatacagatacagataca	(cagata)n
3	16900	tacagatacagatacagatacagatacagatacagatacagatacagata	(tacaga)n
4	16641	gatacagatacagatacagatacagatacagatacagatacagatacaga	(gataca)n
5	11236	ttttctcaatagcattaaaaataactgtccaagagcgaaatgccatacct	Unknown (211000022280295)	100
6	11025	ttctcaatagcattaaaaataactgtccaagagcgaaatgccatacctcg	Unknown (211000022280295)	100
7	10609	tttcggtaaaaaagaatctgtattttctcaatagcattaaaaataactgt	Unknown (211000022280295)	100
8	10404	ttcggtaaaaaagaatctgtattttctcaatagcattaaaaataactgtc	Unknown (211000022280295)	100
9	10201	agaatctgtattttctcaatagcattaaaaataactgtccaagagcgaaa	Unknown (211000022280295)	100
10	10000	ttatttcggtaaaaaagaatctgtattttctcaatagcattaaaaataac	Unknown (211000022280295)	100
11	9801	tttttattttgtttatttcggtaaaaaagaatctgtattttctcaatagc	Unknown (211000022280295)	100
12	9604	ttcagattttttgccatttttcgcaaattttaatgatggtaccccttatc	Unknown (211000022280295)	98	long non-coding RNA on the X1
13	9409	tttttgccatttttattttgtttatttcggtaaaaaagaatctgtatttt	Unknown
14	9216	ttttttggccaggttatggacaaaaccccgtttgtaaatatccgattttt	Unknown (211000022280295)	100
15	9025	tttttgatgataataaaaatagtgacacggatagttagctatgtttattg	Unknown (211000022280295)	100
16	8855	ataataataataataataataataataataataataataataataataat	(aat)n
17	8836	tttttggccaggttatggacaaaaccccgtttgtaaatatccgatttttg	Unknown (211000022280295)	100
18	8816	gatagatagatagatagatagatagatagatagatagatagatagataga	(gata)n
19	8649	tttttgtttttgatgataataaaaatagtgacacggatagttagctatgt	Unknown (211000022280295)	100
20	8484	tagatagatagatagatagatagatagatagatagatagatagatagata	(taga)n
21	8464	tttatttaagcggttataacttttttggccaggttatggacaaaaccccg	Unknown (211000022280295)	100
22	8428	agatagatagatagatagatagatagatagatagatagatagatagatag	(agat)m
23	8281	tttattggcagtacaaaacagtctttatttaagcggttataacttttttg	Unknown (211000022280295)	100
24	8100	ttttttgccatttttcgcaaattttaatgatggtaccccttatcaaaata	Unknown (211000022280295)	100
25	7410	aataataataataataataataataataataataataataataataataa	(aat)n
26	6952	taataataataataataataataataataataataataataataataata	(aat)n
27	5925	tattattattattattattattattattattattattattattattatta	(att)n
28	5772	ttattattattattattattattattattattattattattattattatt	(att)n
29	5698	attattattattattattattattattattattattattattattattat	(att)n
30	4356	ttacttacaggttcgagtgcagaagagcaaacagctcaagaggagacatc	Unknown (211000022280568)	100
31	4225	ttacaggttcgagtgcagaagagcaaacagctcaagaggagacatcggaa	Unknown (211000022280568)	100
32	4096	tttacttacaggttcgagtgcagaagagcaaacagctcaagaggagacat	Unknown (211000022280568)	100
33	3969	tagtttacttacaggttcgagtgcagaagagcaaacagctcaagaggaga	Unknown (211000022280568)	100
34	3844	ccaatagtttacttacaggttcgagtgcagaagagcaaacagctcaagag	Unknown (211000022280568)	100
35	3481	tacaggttcgagtgcagaagagcaaacagctcaagaggagacatcggaac	Unknown (211000022280568)	100
36	3285	aattttcgcattttttgtaaggggtaacatcatcaaaatttgcaaaaaat	Untranscribed DNA 1688-3C	96	middle repeat 372 bp	94	c11.1	98
37	2408	tgggcaaacgaaattatttagttttaaaaggtgggcaatcgaaattattt	Transposon HB1	100
38	2376	ttttaaaaggtgggcaatcgaaattatttagttttaagagtgggcaaacg	Transposon HB1	96
39	2268	ggatgggcaaacgaaattatttagttttaaaaggtgggcaatcgaaatta	Transposon HB1	96	Transposon FB-NOF and CG32795	100
40	2226	aaggatgggcaaacgaaattatttagttttaaaaggtgggcaatcgaaat	Transposon HB1	100	Transposon FB-NOF and CG32795	100
41	2209	gccaatagtttacttacaggttcgagtgcagaagagcaaacagctcaaga	Unknown (211000022280568)	100
42	2132	ttttaaaggatgggcaaacgaaattatttagttttaaaaggtgggcaatc	Transposon HB1	100	Transposon FB-NOF and CG32795	100
43	2044	attttttgcaaattttgatgatgttaccccttacaaaaaatgcgaaaatt	Transposon HB1	100	Transposon FB-NOF and CG32795	100
44	2025	ttgcaacagccaatagtttacttacaggttcgagtgcagaagagcaaaca	Unknown (211000022280568)	100
45	2000	ttaaagggtgggcaaacgttaaaaatgaattttaaaggatgggcaaacga	Transposon HB1	100	Transposon FB-NOF and CG32795	100
46	1960	ttttaaagggtgggcaaacgttaaaaatgaattttaaaggatgggcaaac	Transposon HB1	100	Transposon FB-NOF and CG32795	100
47	1922	atatatatatatatatatatatatatatatatatatatatatatatatat	(at)n
48	1911	tgggcaaacgttaaaaatgaattttaaaggatgggcaaacgaaattattt	Transposon HB1	100	Transposon FB-NOF and CG32795	100
49	1872	tttttaaagggtgggcaaacgttaaaaatgaattttaaaggatgggcaaa	Transposon HB1	100	Transposon FB-NOF and CG32795	100
50	1849	tcaattgcaacagccaatagtttacttacaggttcgagtgcagaagagca	Unknown (211000022280568)	100
51	1833	attttaaagggtgggcaaacgaaataatttatttttaaagggtgggcaaa
52	1824	ttaaaaggtgggcaatcgaaattatttagttttaagagtgggcaaacgaa
53	1786	taatttatttttaaagggtgggcaaacgttaaaaatgaattttaaaggat
54	1764	ttgagtgcagaagatcaaacaaatcaagaggaaacatcagaactttcaaa
55	1710	caaattttaaagggtgggcaaacgaaataatttatttttaaagggtgggc
56	1702	tgaattttaaaggatgggcaaacgaaattatttagttttaaaaggtgggc
57	1681	tttgagtgcagaagatcaaacaaatcaagaggaaacatcagaactttcaa
58	1665	gaaataatttatttttaaagggtgggcaaacgttaaaaatgaattttaaa
59	1620	ttaaaaatgaattttaaaggatgggcaaacgaaattatttagttttaaaa
60	1600	tacctcaattaacaacagaagaaagcatttcatttcaagaatctagtgca
61	1584	atgaattttaaaggatgggcaaacgaaattatttagttttaaaaggtggg
62	1568	tatatatatatatatatatatatatatatatatatatatatatatatata
63	1521	ttcaaaatccttacctcaattaacaacagaagagagcagttcatttcaag
64	1505	tttagttttaagagtgggcaaacgaaaaaaacaaattttaaagggtgggc
65	1470	ttttaagagtgggcaaacgaaaaaaacaaattttaaagggtgggcaaacg
66	1444	tttcatttcaagaatctagtgcagaacaaaatcaaatgacagaagagccg
67	1428	aaaaaacaaattttaaagggtgggcaaacgaaataatttatttttaaagg
68	1369	ttacctcaattaacaacagaagagagcagttcatttcaagaatccagtgc
69	1320	tttaagagtgggcaaacgaaaaaaacaaattttaaagggtgggcaaacga
70	1248	tgggcaaacgaaaaaaacaaattttaaagggtgggcaaacgaaataattt
71	1225	cagctcaagaggagacatcggaactttcaaaatccttacctcaattaaca
72	1200	ttttgttatctaaggcgacatgggtgcattgctcaaaaacatgtaattta
73	1175	taggcctctgcgtaggccatttactttaagatgcgattctcatgtcacct
74	1156	tgacagaagtgccatggacactatcaacatcactttctcaatcaagttca
75	1150	ttgagcggcgaggaccttatctgtggtctcccactaagggactattttag
76	1100	ttttatttggaaatatcttcggtttaaataggtgacatgagaatcgcatc
77	1089	tcaagaggagacatcggaactttcaaaatccttacctcaattaacaacag
78	1066	ttataaatgctctaatagcattaaatcagctcataaatagagtgcagtgt
79	1058	ttgagatcgttccccgcctcctaaaatagtcccttagtgggagaccacag
80	1024	ttaacaacagaagagagcagttcatttcaagaatccagtgcagaagaaaa
81	975	attttcgcattttttgtaaggggtaacatcatcaaaatttgcaaaaaatg
82	966	attttatttggaaatatcttcggtttaaataggtgacatgagaatcgcat
83	961	tttcaaaatctttacctcaattaacaacagaagaaagcatttcatttcaa
84	924	tttactttaagatgcgattctcatgtcacctatttaaaccgaagatattt
85	900	tttctgtcccacaatcaattgcaacagccaatagtttacttacaggttcg
86	882	atgcgattctcatgtcacctatttaaaccgaagatatttccaaataaaat
87	850	caattttcgcattttttgtaaggggtaacatcatcaaaatttgcaaaaaa
88	841	ttcaagaatctagtgcagaacaaaatcaaatgacagaagagccgtggaca
89	819	aaattttcgcattttttgtaaggggtaacatcatcaaaatttgcaaaaaa
90	784	tgcagaagaaaatcaaatgacagaagtgccatggacactatcaacatcac
91	779	tggcatatacactgcactctatttatgagctgatttaatgctattagagc
92	777	gtttcttacaaaaactcaacgagtaaagtcttcttatttgggattttaca
93	768	tcaattttcgcattttttgtaaggggtaacatcatcaaaatttgcaaaaa
94	756	tttttgtaagaaactgattttatttggaaatatcttcggtttaaataggt
95	729	tgcagaagagcaaacagctcaagaggagacatcggaactttcaaaatcct
96	728	ttaaaactaaataatttcgattgcccaccttttaaaactaaataatttcg
97	702	ttttttgcaaattttgatgatgttaccccttacaaaaaatgcgaaaattt
98	693	ttttcgcattttttgtaaggggtaacatcatcaaaatttgcaaaaaattg
99	684	gactttactcgttgagtttttgtaagaaactgattttatttggaaatatc
100	676	ttcgagtgcagaagagcaaacagctcaagaggagacatcggaacattcaa
101	666	tgtaaaatcccaaataagaagactttactcgttgagtttttgtaagaaac
102	648	tttccaaataaaatcagtttcttacaaaaactcaacgagtaaagtcttct
103	625	tgcagaacaaaatcaaatgacagaagagccgtggacactatcaacatctc
104	608	ttaaagtaaatggcctacgcagaggcctaagtaaatagtccccgccttat
105	600	tttcgcattttttgtaaggggtaacatcatcaaaatttgcaaaaaattga
106	583	atttcgattgcccaccttttaaaactaaataatttcgtttgcccatcctt
107	576	ttcaagaatccagtgcagaagaaaatcaaatgacagaagtgccatggaca
108	572	tttcgattgcccaccttttaaaactaaataatttcgtttgcccatccttt
109	558	tggcctacgcagaggcctaagtaaatagtccccgccttatcgaggtccca
110	546	cattttttgcaaattttgatgatgttaccccttacaaaaaatgcgaaaat
111	544	cagtttcttacaaaaactcaacgagtaaagtcttcttatttgggatttta
112	540	attttcgcattttttgtaaggggtaacatcatcaaaatttgcaaaaaatt
113	529	tttcaagaatccagtgcagaagaaaatcaaatgacagaagtgccatggac
114	527	ttccaaataaaatcagtttcttacaaaaactcaacgagtaaagtcttctt
115	522	tttttaggagaaatagtttcacgactttattctttggatctcagcttaag
116	520	ggtcaattttcgcattttttgtaaggggtaacatcatcaaaatttgcaaa
117	512	taaaatcccaaataagaagactttactcgttgagtttttgtaagaaactg
118	500	ttttaacgtttgcccaccctttaaaaataaattatttcgtttgcccaccc
119	496	tttacttaggcctctgcgtaggccatttactttaagatgcgattctcatg
120	490	taatttcgtttgcccatcctttaaaattcatttttaacgtttgcccaccc
121	484	tgaagacaaaacttctctagaggatacaaggacactgtcgatttctcaat
122	480	tttttttcgtttgcccactcttaaaactaaataatttcgattgcccacct
123	476	atgatgttaccccttacaaaaaatgcgaaaatttggccaaaaattaattt
124	465	tcccaaataagaagactttactcgttgagtttttgtaagaaactgatttt
125	464	tttaggatgtttacaagaacggctgcgctgccaaagataaacgaatgctg
126	456	tttttgggtcaattttcgcattttttgtaaggggtaacatcatcaaaatt
127	448	tttttgcaaattttgatgatgttaccccttacaaaaaatgcgaaaatttg
128	442	tgcctgaaaacagtgccttataaatgctctaatagcattaaatcagctca
129	441	ttctcaagaagatacaaggacactaccaatttctgtcccacaatcaattg
130	437	aatttttgggtcaattttcgcattttttgtaaggggtaacatcatcaaaa
131	435	tttttggccaaattttcgcattttttgtaaggggtaacatcatcaaaatt
132	432	tttttaacgtttgcccaccctttaaaaataaattatttcgtttgcccacc
133	425	tgaaaacagtgccttataaatgctctaatagcattaaatcagctcataaa
134	423	tcctttaaaattcatttttaacgtttgcccaccctttaaaaataaattat
135	420	tttcgcattttttgtaaggggtaacatcatcaaaatttgcaaaaaatggc
136	416	gatgttaccccttacaaaaaatgcgaaaatttggccaaaaattaatttta
137	414	tgcccaccttttaaaactaaataatttcgtttgcccatcctttaaaattc
138	406	aattttgatgatgttaccccttacaaaaaatgcgaaaatttggccaaaaa
139	405	ttttaaaactaaataatttcgtttgcccatcctttaaaattcatttttaa
140	403	ttttgcaaattttgatgatgttaccccttacaaaaaatgcgaaaatttgg
141	400	ttctcaatcaagttcaaaaacaaagaatatattttcgagtcagagtgtaa
142	396	caattttttgcaaattttgatgatgttaccccttacaaaaaatgcgaaaa
143	378	atgttcacacatgaacacgaatatatttaaagacttacaattttgggctc
144	377	tttgggtggtccaaaccagccacttccattatttcaaagaaatcagtaat
145	376	tttgcccaccctttaaaaataaattatttcgtttgcccaccctttaaaat
146	375	tttttatggcataaaatagataacctgattgaacaggtgaatagtcattt
147	368	ttaaataaaaagtgcctgaaaacagtgccttataaatgctctaatagcat
148	364	gccattttttgcaaattttgatgatgttaccccttacaaaaaatgcgaaa
149	361	ttacaatgacaaatagtccacttacagatttgagtgcagaagatcaaaca
150	360	aattttttgcaaattttgatgatgttaccccttacaaaaaatgcgaaaat
151	352	cctttaaaatttgtttttttcgtttgcccactcttaaaactaaataattt
152	351	ttttccataacgtatcccagctgcgcagcattcgtttatctttggcagcg
153	350	ttttggaaattagaaagttggaagtaaaaccaacattaacagatgtagaa
154	345	ttcgcattttttgtaaggggtaacatcatcaaaatttgcaaaaaattgaa
155	344	tttaaaatttgtttttttcgtttgcccactcttaaaactaaataatttcg
156	340	ttaatttttgggtcaattttcgcattttttgtaaggggtaacatcatcaa
157	338	atttttggccaaattttcgcattttttgtaaggggtaacatcatcaaaat
158	336	ctttaaaaataaattatttcgtttgcccaccctttaaaatttgttttttt
159	330	tttcttacaaaaactcaacgagtaaagtcttcttatttgggattttacat
160	325	ttttttctccagattcatgtaacgagctatcgcttgtttctttgaatctc
161	324	ttttcgagtcagagtgtaaatgaagacaaaacttctctagaggatacaag
162	322	ttttatgttttaaaacaagcaccttatagtctatagctaaaggttgcttt
163	315	gcccaccctttaaaaataaattatttcgtttgcccaccctttaaaatttg
164	312	tcagctaagtcaaaacaagaattttctgtttatccaaacacacatatata
165	308	aaattaatttttggccaaattttcgcattttttgtaaggggtaacatcat
166	306	ttttttgcaaattttgatgatgttaccccttacaaaaaatgcgaaaattg
167	300	tcaattttttgcaaattttgatgatgttaccccttacaaaaaatgcgaaa
168	299	tggccaaattttcgcattttttgtaaggggtaacatcatcaaaatttgca
169	297	aaaattaatttttggccaaattttcgcattttttgtaaggggtaacatca
170	294	tttgcccaccctttaaaatttgtttttttcgtttgcccactcttaaaact
171	289	tttcaaaatccttacctcaattaacaacagaagaaagcagttcatttcaa
172	288	tttttgctgaagcatcaaaaactactctcaatttggtcgtaaggcttgaa
173	286	tttgcaggtcataatccagaaaaagtgaatacgtgtagaacaacaggtca
174	280	tttcgtttgcccaccctttaaaatttgtttttttcgtttgcccactctta
175	276	ttttttcttttggagaatttctccataaaatatattgatatttttgatca
176	275	tttgcaaattttgatgatgttaccccttacaaaaaatgcgaaaatttggc
177	273	tttaaaaataaattatttcgtttgcccaccctttaaaatttgtttttttc
178	264	taatttttggccaaattttcgcattttttgtaaggggtaacatcatcaaa
179	260	taaaattaatttttggccaaattttcgcattttttgtaaggggtaacatc
180	256	ttttcgagtcagagtgtaaatgaagacaaaacttctcaagaagatacaag
181	253	tttacttgaatcaaggccgtggccaacaaggcttgacctgttgttctaca
182	252	gcaaaaaattgaaaaatcctagaattcccaaacttgaatgcaaatcgatt
183	247	gaaacatactgttttttgcagctgacaacccaacctaacgacccattacc
184	242	ttttttatagggttgactctacttttgctagctattatattaacatgagg
185	240	tttgcaaaaaattgaaaaatcctagaattcccaaacttgaatgcaaatcg
186	231	ttttcatctgcacgaatctatttatgtatgctattatacgtataagtttt
187	230	ttaatttttggccaaattttcgcattttttgtaaggggtaacatcatcaa
188	228	tttaagcatcttacagctaaaggtagcaaaaataagtgactcttgtttcc
189	225	tttctgtcccacaatcaattgcaacaaccaatagtttacttacaggttcg
190	224	attttttgccatttttcgcaaattttaatgatggtaccccttatcaaaaa
191	221	gataggaaattaagctacgaattcaacaaggtatggcattccacatttga
192	220	ttgaatcaaggccgtggccaacaaggcttgacctgttgttctacacgtat
193	216	taaggggtaacatcatcaaaatttgcaaaaaattgaaaaatcctagaatt
194	210	tcaaggccgtggccaacaaggcttgacctgttgttctacacgtattcact
195	209	ttttccacctttcctaaaggccatcttgcaggatgacaattctcatcctt
196	207	ttttttcatttttatttttaattttttctaacaccatcattattaaatca
197	204	tacgaaacatactgttttttgcagctgacaacccaacctaacgacccatt
198	200	ttttttggccacgattttttgaacatttaacataataaggacctgcgtaa
199	198	tttttccatttattcctttgctggagcgtatgcaaatattcacttttcca
200	196	tttctcaagaagatacaaggacactaccaatttctgtcccacaatcaatt
201	195	catttttcgcaaattttaatgatggtaccccttatcaaaaatgcgaaaat
202	190	attgaaaaatcctagaattcccaaacttgaatgcaaatcgattggaattt
203	189	ccaatcgatttgcattcaagtttgggaattctaggatttttcaatttttt
204	187	tttattcatcgacgataaattgatcattagtgcaaaagtgcctctgttta
205	184	tttttcaattttttgcaaattttgatgatgttaccccttacaaaaaatgc
206	182	taggaaattaagctacgaattcaacaaggtatggcattccacatttgaac
207	180	tttgctggagcgtatgcaaatattcacttttccacttaacccagaaatct
208	176	tcacggatacgaaacatactgttttttgcagctgacaacccaacctaacg
209	171	ttccaatcgatttgcattcaagtttgggaattctaggatttttcaatttt
210	170	ttttccacttaacccagaaatctttcttcattttttggataagtctccac
211	169	ttttcgagtcagagtgtaaatgaagacaacatttctcaagaagatacaag
212	168	gatttttcaattttttgcaaattttgatgatgttaccccttacaaaaaat
213	165	ttaagactcacggatacgaaacatactgttttttgcagctgacaacccaa
214	162	tttcgcaaactttcctcatactttgtataagcgcattaccctttgttaac
215	160	ttctaggatttttcaattttttgcaaattttgatgatgttaccccttaca
216	156	ggaaattaagctacgaattcaacaaggtatggcattccacatttgaactt
217	153	atgcgcttatacaaagtatgaggaaagtttgcgaaagacttcatagcttt
218	152	tctaggatttttcaattttttgcaaattttgatgatgttaccccttacaa
219	144	tgtaaatgaagacaaaacttctctagaggatacaaggacactgtcgattt
220	143	tttttttcgaaattttcacttttttataaggggtaacatcacgttttttt
221	140	tggataggaaattaagctacgaattcaacaaggtatggcattccacattt
222	136	ttttgacctagaaagtcttagttttaaaattcattagaataatcaaataa
223	135	ttgagaacatgacagaagttcttaaagaaaattattatgtttataaggaa
224	133	ttgaccaaatgtaaaatcccaaataagaagactttactcgttgagttttt
225	132	cctaacgacccattaccttttttagatgatttggttaaaataattttttt
226	130	tttttagctgggaatgccactggataggaaattaagctacgaattcaaca
227	128	ttatacaaagtatgaggaaagtttgcgaaagacttcatagctttgaagag
228	126	gattggaatttaaaaaacaaactcaacgaggtatgacattccatatttgg
229	121	tttctcaagaagatacaaggacaccatcaatttctgtcccgcaatcaatt
230	120	ttgattgatattaatcacggtaggctaaatacaaatattctcaggccaaa
231	119	tttttaggattaaaaatctgttagtcttaagtaaccaagacacattgtaa
232	117	tttcggagaacctagtaattccaggaaaacggtcaggtacggaacttaag
233	114	gtaatgggtcgttaggttgggttgtcagctgcaaaaaacagtatgtttcg
234	112	tttgaagagcaatgtagtctagtcttagataatatgcaaagtcagttatc
235	110	tttttagatgatttggttaaaataatttttttcgaaattttcactttttt
236	108	tttgggaattctaggatttttcaattttttgcaaattttgatgatgttac
237	105	tttgcgaaagacttcatagctttgaagagcaatgtagtctagtcttagat
238	104	ttttttggctataacttgactaaaaatggtcacagagcaaaaagaagtac
239	100	ttttcgagtcagagtttaaatgaagacaacatttctcaagaagatacaag
240	99	ttttttgccatttttcgcaaattttaatgatggtaccccttatcaaaaat
241	98	ttctccctatcatttttaggattaaaaatctgttagtcttaagtaaccaa
242	96	tgctgacggggcccgaaaacacgagagccgagcgctggtgagtcctgacg
243	95	gcaccatgcgaaaaattcttgttttgcattgccttaacgttattattatt
244	92	ttttgatgatgttaccccttacaaaaaatgcgaaaattgacccaaaaatt
245	91	tgaaataccatttaaagcgtataatcggcgacactattttgacttacgaa
246	90	ttgatatttacaaacggaattttcgtcataacttggctaaaaatgctcat
247	88	tttttggccattttttgcaaattttgatgatgttaccccttacaaaaaat
248	85	tgggtcgttaggttgggttgtcagctgcaaaaaacagtatgtttcgtatc
249	84	agagagagagagagagagagagagagagagagagagagagagagagagag
250	81	tttctgtcccgcaatcaattgcaacagccaatagtttacttacaggttcg
251	80	attatttttaaagttatggccaaaaaactgattatttgatgaccgaaatt
252	78	tgattttgtaaaattaatttttggccaaattttcgcattttttgtaaggg
253	77	caaacggaattttcgtcataacttggctaaaaatgctcatatagatgtaa
254	75	acccgcacatacattgcttatatctatgtattcttacttacatttataca
255	72	aacgaggtataacattccatattcaggctattatttttaaagttatggcc
256	70	tttggccattttttgcaaattttgatgatgttaccccttacaaaaaatgc
257	68	tcaaatgtggaatgccataccttgttgaattcgtagcttaatttcctatc
258	66	ggaattttcgtcataacttggctaaaaatgctcatatagatgtaagaata
259	65	ttgggttcagctaacccgcacatacattgcttatatctatgtattcttac
260	64	ttttcgagtccgagtttaaatgaagacaacatttctcaagaagatacaag
261	63	ttggaatttaaaaaacaaactcaacgaggtatgacattccatatttgggt
262	60	tttattatgacaaagtgtcacaatgtattgacgctatgttatacccaatc
263	57	tggctaggttgtccgctagctcatttcccgggatgttgttgtgtcccggg
264	56	tttttgaagtttttagggaaattaatttttgggtcaattttcgcattttt
265	55	atcaaagtgtgctgaagttgggttcagctaacccgcacatacattgctta
266	54	tacaaaaaatgcgaaaatttggccaaaaattaattttacaaaatcagttt
267	52	tgtcatacctcgttgagtttgttttttaaattccaatcgatttgcattca
268	51	ttcttagactttaaatctatattatttttgatcaattggcaccatgcgaa
269	50	tcataacttggctaaaaatgctcatatagatgtaagaataactgttttga
270	49	ttttgagcagctaattaccagtgctaactatccctatcactttttgaagt
271	48	ttcgtcaggactcaccagcgctcggctctcgtgttttcgggccccgtcag
272	45	tttatggctgcttaactatcagacagtatagcaatgtgactccaaaggcc
273	44	ggctaaaaatgctcatatagatgtaagaataactgttttgagcagctaat
274	42	ttccctatcgacctgtattcaaagttggaaattctaattttttgccattt
275	40	ttggctaaaaatgctcatatagatgtaagaataactgttttgagcagcta
276	39	ttttcagtagttgaggacactggatttcgcgatatactgaaagcatttga
277	36	ttgtaagaataactgttttgagcagctaattaccagtgctaactatccct
278	35	ttatttttaaagttatggccaaaaaactgattatttgatgaccgaaattc
279	34	tcgatagtatcgaatatttgctctcaaaacatcgaaaatatagaatatcg
280	33	tgaaggtgtgcctgtgactttaccaaagattgatgcatttgtgactacag
281	32	ttgtcatgaagtacatagccactgatatgcgcccgttttcagtagttgag
282	30	ttttttgccatttttcgcaaatttagatgatggtaccccttatcaaaaat
283	28	tataataataataataataataataataataataataataataataataa
284	27	ttttttttttttttttttggcacgttttattatttttgtagtccagtcag
285	26	ttgaagtatgaataaaatctaaatctaatttgcaaagcgaacgcttagca
286	25	ttttcatcataacttggctaaaaatgctcatataattgtaagaataactg
287	24	tgaataaaatctaaatctaatttgcaaagcgaacgcttagcaaacccttg
288	22	tttttgtaaggggtaacatcatcaaaatttgcaaaaaatggccaaaaaat
289	21	tctaccactgagggtggtagagacaaccaccaaatgacagcggcgcggga
290	20	aaaattccctatcgacctgtattcaaagttggaaattctaattttttgcc
291	19	cctggctaggttgtccgctagctcatttcccgggatgttgttgtgtcccg
292	18	tttatgtttacgttaattaggcgctctcttgagtggattgcgcatggata
293	17	gtcaagtgagtggaccaagtggcatacatataagacccactgattaccca
294	16	tttttgaacacagtttgattggaaatttgaatacgagctcaacgaggtat
295	15	tatacccaaaaaaccaatcttaaatattgcatttttggccgaaactcgtt
296	14	ttgtggatgcggaacagaattttattctgtctccgtacctccaccagcaa
297	13	gggcgcttcgtagtgctgggataatatcgattgtactatcgaggtatcga
298	12	tgcaccgcaacgacctcccagcccagcaataaacttattagggcattaat
299	11	ttaccccttacaaaaaatgcgaaaattgacccaaaaattaattttcctaa
Number of assayed sequences	429023
Total number	534212
Share	0.803095

## Sheet: L50 CS
L50, sections showing significant FEC — FMF correlations for Canton-S
Rank	Occurence	Sequence	Biological nature	Percent identity	Biological nature	Percent identity	Biological nature	Percent identity
1	1755	aattttcgcattttttgtaaggggtaacatcatcaaaatttgcaaaaaat	Untranscribed DNA 1688-3C	96	middle repeat 372 bp	94	c11.1	98
2	1092	attttttgcaaattttgatgatgttaccccttacaaaaaatgcgaaaatt	Untranscribed DNA 1688-3C	96	middle repeat 372 bp	94	c11.1	98
3	546	aaattttcgcattttttgtaaggggtaacatcatcaaaatttgcaaaaaa	Untranscribed DNA 1688-3C	95.92	middle repeat 372 bp	94	untranscribed DNA 1688-10Ep	95.83
4	475	attttcgcattttttgtaaggggtaacatcatcaaaatttgcaaaaaatg	Untranscribed DNA 1688-3C	96	untranscribed DNA 1688-10Ed	95.92	c11.1	100
5	468	ttttttgcaaattttgatgatgttaccccttacaaaaaatgcgaaaattt	Untranscribed DNA 1688-3C	95.92	middle repeat 372 bp	94	c11.1	98
6	378	ccaaattttcgcattttttgtaaggggtaacatcatcaaaatttgcaaaa	Untranscribed DNA 1688-3C	95.74	middle repeat 372 bp	97.73	c11.1	98
7	360	attttcgcattttttgtaaggggtaacatcatcaaaatttgcaaaaaatt	Untranscribed DNA 1688-3C	95.92	untranscribed DNA 1688-10Ep	96	c11.1	100
8	350	caattttcgcattttttgtaaggggtaacatcatcaaaatttgcaaaaaa	Untranscribed DNA 1688-3C	96	untranscribed DNA 1688-10Ep	95.83	c11.1	98
9	336	tcaattttcgcattttttgtaaggggtaacatcatcaaaatttgcaaaaa	Untranscribed DNA 1688-3C	96	untranscribed DNA 1688-10Ep	95.74	c11.1	98
10	323	atgatgttaccccttacaaaaaatgcgaaaatttggccaaaaattaattt	Untranscribed DNA 1688-3C	92.16	middle repeat 372 bp	96	c11.1	95.83
11	304	tgatgttaccccttacaaaaaatgcgaaaatttggccaaaaattaatttt	Untranscribed DNA 1688-3C	92	middle repeat 372 bp	96	c11.1	95.92
12	300	tttcgcattttttgtaaggggtaacatcatcaaaatttgcaaaaaattga	Untranscribed DNA 1688-3C	95.74	middle repeat 372 bp	96.08	c11.1	100
13	294	tttttgcaaattttgatgatgttaccccttacaaaaaatgcgaaaatttg	Untranscribed DNA 1688-3C	95.83	middle repeat 372 bp	94	c11.1	97.96
14	288	gatgttaccccttacaaaaaatgcgaaaatttggccaaaaattaatttta	Untranscribed DNA 1688-3C	91.84	middle repeat 372 bp	97.83	c11.1	95.92
15	273	ttttgcaaattttgatgatgttaccccttacaaaaaatgcgaaaatttgg	Untranscribed DNA 1688-3C	95.74	middle repeat 372 bp	97.73	c11.1	97.92
16	272	tgttaccccttacaaaaaatgcgaaaatttggccaaaaattaattttaca	Untranscribed DNA 1688-3C	91.49	middle repeat 372 bp	95.92	c11.1	100
17	270	tttttggccaaattttcgcattttttgtaaggggtaacatcatcaaaatt	Untranscribed DNA 1688-3C	97.5	middle repeat 372 bp	96	c11.1	94
18	266	cattttttgcaaattttgatgatgttaccccttacaaaaaatgcgaaaat	Untranscribed DNA 1688-3C	96	untranscribed DNA 1688-10Ep	95.83	c11.1	100
19	252	aattttgatgatgttaccccttacaaaaaatgcgaaaatttggccaaaaa	Untranscribed DNA 1688-3C	97.5	middle repeat 372 bp	96	c11.1	94
20	248	atatatatatatatatatatatatatatatatatatatatatatatatat	(at)25 microsatellite
21	240	tttggccaaattttcgcattttttgtaaggggtaacatcatcaaaatttg	Untranscribed DNA 1688-3C	97.56	middle repeat 372 bp	94	c11.1	100
22	234	ttttgatgatgttaccccttacaaaaaatgcgaaaatttggccaaaaatt	Untranscribed DNA 1688-3C	90.2	middle repeat 372 bp	96	c11.1	94
23	224	gccaaattttcgcattttttgtaaggggtaacatcatcaaaatttgcaaa	Untranscribed DNA 1688-3C	95.65	middle repeat 372 bp	97.73	c11.1	97.87
24	216	caattttttgcaaattttgatgatgttaccccttacaaaaaatgcgaaaa	Untranscribed DNA 1688-3C	95.83	untranscribed DNA 1688-10Ep	96	c11.1	100
25	210	ttcgcattttttgtaaggggtaacatcatcaaaatttgcaaaaaattgaa	Untranscribed DNA 1688-3C	95.65	kl22 Drak gene	95.12	c11.1	100
26	209	aaattaatttttggccaaattttcgcattttttgtaaggggtaacatcat	Untranscribed DNA 1688-3C	92.16	middle repeat 372 bp	96	c11.1	95.83
27	208	gcaaattttgatgatgttaccccttacaaaaaatgcgaaaatttggccaa	Untranscribed DNA 1688-3C	97.56	middle repeat 372 bp	96	c11.1	100
28	198	taatttttggccaaattttcgcattttttgtaaggggtaacatcatcaaa	Untranscribed DNA 1688-3C	90.2	middle repeat 372 bp	96	c11.1	94
29	195	tggccaaattttcgcattttttgtaaggggtaacatcatcaaaatttgca	Untranscribed DNA 1688-3C	95.45	middle repeat 372 bp	95.74	c11.1	97.78
30	192	caaattttgatgatgttaccccttacaaaaaatgcgaaaatttggccaaa	Untranscribed DNA 1688-3C	97.56	middle repeat 372 bp	95.92	c11.1	100
31	182	ttataaatgctctaatagcattaaatcagctcataaatagagtgcagtgt	Unknown (211000022280225)	100
32	180	taatttttgggtcaattttcgcattttttgtaaggggtaacatcatcaaa	Untranscribed DNA 1688-3C	96.08	middle repeat 372 bp	90	c11.1	98
33	170	ttaatttttgggtcaattttcgcattttttgtaaggggtaacatcatcaa	Untranscribed DNA 1688-3C	96.08	middle repeat 372 bp	92.16	c11.1	98
34	168	tatatatatatatatatatatatatatatatatatatatatatatatata	(ta)25 microsatellite
35	162	ttttcgcattttttgtaaggggtaacatcatcaaaatttgcaaaaaatgg	Untranscribed DNA 1688-3C	96	kl22 Drak	92	c11.1	100
36	156	taccccttacaaaaaatgcgaaaatttggccaaaaattaattttacaaaa	middle repeat 372 bp	98
37	154	tgaaaaatcctagaattcccaaacttgaatgcaaatcgattggaatttaa	Unknown
38	153	tgtaaaattaatttttggccaaattttcgcattttttgtaaggggtaaca	Untranscribed DNA 1688-3C	91.49	middle repeat 372 bp	97.87	c11.1	95.74
39	150	ttttgttatctaaggcgacatgggtgcattgctcaaaaacatgtaattta	long non-coding RNA:CR46482	100	retrotransposone roo-900	100	mah	100
40	144	tttgcaaaaaattgaaaaatcctagaattcccaaacttgaatgcaaatcg	Unknown
41	138	ttgagatcgttccccgcctcctaaaatagtcccttagtgggagaccacag	middle repeat 372 bp	98
42	135	tttcgcattttttgtaaggggtaacatcatcaaaatttgcaaaaaatggc	Untranscribed DNA 1688-3C	96	kl22 Drak	95.45	c11.1	100
43	133	tggcatatacactgcactctatttatgagctgatttaatgctattagagc	Unknown (211000022280225)	100
44	132	ttttttgtaaggggtaacatcatcaaaatttgcaaaaaattgaaaaatcc	untranscribed DNA 1688-10Ep	95.35	kl22 Drak	91.67	c11.1	100
45	130	ttttgtaaaattaatttttggccaaattttcgcattttttgtaaggggta	middle repeat 372 bp	98
46	128	ttgagtttgttttttaaattccaatcgatttgcattcaagtttgggaatt	Unknown
47	126	tttactttaagatgcgattctcatgtcacctatttaaaccgaagatattt	long non-coding RNA:CR46482	100	retrotransposone roo-900	100	mah	100
48	121	tttgtaaggggtaacatcatcaaaatttgcaaaaaattgaaaaatcctag	untranscribed DNA 1688-10Ep	95.35	middle repeat 372 bp	94	c11.1	100
49	120	taaggggtaacatcatcaaaatttgcaaaaaattgaaaaatcctagaatt	untranscribed DNA 1688-10Ep	90	middle repeat 372 bp	93.62	c11.1	90.38
50	117	ttccaatcgatttgcattcaagtttgggaattctaggatttttcaatttt	Unknown
51	112	tttttcaattttttgcaaattttgatgatgttaccccttacaaaaaatgc
52	110	tcatcaaaatttgcaaaaaattgaaaaatcctagaattcccaaacttgaa
53	108	ccaaacttgaatgcaaatcgattggaatttaaaaaacaaactcaacgagg
54	105	gtttcttacaaaaactcaacgagtaaagtcttcttatttgggattttaca
55	104	tataaaatggtacttctttttgctctgtgaccatttttagtcaagttata
56	100	taacatcatcaaaatttgcaaaaaattgaaaaatcctagaattcccaaac
57	99	tcgattggaatttaaaaaacaaactcaacgaggtatgacattccatattt
58	98	tttgttttttaaattccaatcgatttgcattcaagtttgggaattctagg
59	96	tttgcattcaagtttgggaattctaggatttttcaattttttgcaaattt
60	92	attttatttggaaatatcttcggtttaaataggtgacatgagaatcgcat
61	90	tgtaaaatcccaaataagaagactttactcgttgagtttttgtaagaaac
62	88	ttctaggatttttcaattttttgcaaattttgatgatgttaccccttaca
63	85	cagtttcttacaaaaactcaacgagtaaagtcttcttatttgggatttta
64	84	atgcgattctcatgtcacctatttaaaccgaagatatttccaaataaaat
65	80	taaaatcccaaataagaagactttactcgttgagtttttgtaagaaactg
66	78	tacctcgttgagtttgttttttaaattccaatcgatttgcattcaagttt
67	77	ttcaagtttgggaattctaggatttttcaattttttgcaaattttgatga
68	76	gactttactcgttgagtttttgtaagaaactgattttatttggaaatatc
69	72	tttccaaataaaatcagtttcttacaaaaactcaacgagtaaagtcttct
70	70	ttttcaagttggcttttttggctataacttgactaaaaatggtcacagag
71	68	ttccaaataaaatcagtttcttacaaaaactcaacgagtaaagtcttctt
72	66	cattcaagtttgggaattctaggatttttcaattttttgcaaattttgat
73	64	attatttttaaagttatggccaaaaaactgattatttgatgaccgaaatt
74	63	tttttggctataacttgactaaaaatggtcacagagcaaaaagaagtacc
75	60	gaaaacagtgccttataaatgctctaatagcattaaatcagctcataaat
76	56	tcaacgaggtataacattccatattcaggctattatttttaaagttatgg
77	55	ggaaaattaatttttgggtcaattttcgcattttttgtaaggggtaacat
78	54	attttttggccattttttgcaaattttgatgatgttaccccttacaaaaa
79	52	tagagtgcagtgtatatgccataagagcataaattaaataaaaagtgcct
80	50	tatggaatgtcatacctcgttgagtttgttttttaaattccaatcgattt
81	49	tttttgaagtttttagggaaattaatttttgggtcaattttcgcattttt
82	48	tattttttggccattttttgcaaattttgatgatgttaccccttacaaaa
83	45	tttttgaccaagcgatatgagaataaaagaaacatattctcagatcatat
84	44	tttatgagctgatttaatgctattagagcatttataaggcactgttttca
85	42	ttttttaccgcaccaggcagtgattagagattcaagccttacgaccaaat
86	40	ttttttggccattttttgcaaattttgatgatgttaccccttacaaaaaa
87	39	tttttgatgcttcagcaaaaactacgaataacaaaagtttgaacgacata
88	38	ttaaagtaaatggcctacgcagaggcctaagtaaatagtccccgccttat
89	36	ttgtaagaataactgttttgagcagctaattaccagtgctaactatccct
90	35	tttggccattttttgcaaattttgatgatgttaccccttacaaaaaatgc
91	34	gttgggttcagctaacccgcacatacattgcttatatctatgtattctta
92	33	ttttgagatagattcctatcacataatgacggaagccacattaaatcaat
93	32	tttacttaggcctctgcgtaggccatttactttaagatgcgattctcatg
94	30	ttttttgccatttttcgcaaatttagatgatggtaccccttatcaaaaat
95	28	tttaaacatcgacggagccttaaagaagagaaggaagtcaaattcaaagg
96	27	ttttatttggtataatggatgaagatgatagagagcaattagaagaaaat
97	26	ttttacatttggtcaatcgagcctttaatcgactctgcagtttcccccta
98	25	ttttcatcataacttggctaaaaatgctcatataattgtaagaataactg
99	24	tttggcctcggcagcagtctgtagaagaacctgtcttaataaatacggta
100	22	tttattcatcgacgataaattgatcattagtgcaaaagtgcctctgttta
101	21	tttgcgaaagacttcatagctttgaagagcaatgtagtctagtcttagat
102	20	tacgagctcaacgaggtataacattccatattcaggctattatttttaaa
103	19	gcaccatgcgaaaaattcttgttttgcattgccttaacgttattattatt
104	18	ttgatatttacaaacggaattttcgtcataacttggctaaaaatgctcat
105	17	gtcaagtgagtggaccaagtggcatacatataagacccactgattaccca
106	16	tttttgaacacagtttgattggaaatttgaatacgagctcaacgaggtat
107	15	ttatttgatgaccgaaattaggaaaaacggatttagccaaaaagttgata
108	14	agttcttagactttaaatctatattatttttgatcaattggcaccatgcg
109	12	tgtcagcccgacggctgccttcaacttaaaacggacttgtgttcttaatt
110	11	ttaataaatacggtattaaatgacaaaatagatgatcctatttacgaatt
Number of assayed sequences	13875
Total number	17147
Share	0.809179

## Sheet: L50 agn
L50, sections showing significant FEC — FMF correlations for agnostic ts3
Rank	Occurence	Sequence	Biological nature	Percent identity	Biological nature	Percent identity	Biological nature	Percent identity
1	8816	gatagatagatagatagatagatagatagatagatagatagatagataga	(gata)n
2	8484	tagatagatagatagatagatagatagatagatagatagatagatagata	(taga)n
3	8428	agatagatagatagatagatagatagatagatagatagatagatagatag	(agat)n
4	434	atatatatatatatatatatatatatatatatatatatatatatatatat	(at)n
5	400	atgatggtaccccttacaaaaaatgcgaaaaattgacaaattttgatttt	Unknown (211000022280295)	100
6	392	tatatatatatatatatatatatatatatatatatatatatatatatata	(ta)n
7	361	tgttagatttttgccattttttgcaaattttgatgatggtaccccttaca	Unknown (211000022280291)	100	kl22 Drak	97.5	kl11 Drak	97.50
8	324	ttagatttttgccattttttgcaaattttgatgatggtaccccttacaaa	Unknown (211000022280291)	100	kl22 Drak	97.5	kl11 Drak	97.50
9	289	ttttttgcaaattttgatgatggtaccccttacaaaaaatgcgaaaaatt	Unknown (211000022280291)	100
10	256	ttacaaaaaatgcgaaaaattgacaaattttgatttttcgaaaatagcca	Unknown (211000022280291)	100
11	225	taaaaatattcattatttttgctataacaaatgaagtatagatccaaata	Unknown (211000022280291)	100
12	196	tttttgcaaattttgatgatggtaccccttacaaaaaatgcgaaaaattg	Unknown (211000022280291)	100
13	169	ttctgaagtccataactcaacttatatcgatcgcatttcaaagtggcata	Unknown
14	144	tttgctgtgcgaccgttttaaggcatgcagtgaagaaaaccccttaataa	Unknown (211000022280291)	98
15	140	attttttgcaaattttgatgatgttaccccttacaaaaaatgcgaaaatt	Untranscribed DNA 1688-3C	96	middle repeat 372 bp	94	c11.1	98
16	121	tggctccggcaaggaggccccgatatgagatttctttccctctccgggtg	Unknown
17	100	tttattttttcaaaatttttttgtcatttttatgatgtcggaaattcgaa	Unknown
18	81	tcaaaaatgccccaagactgaagttctgaagtccataactcaacttatat	Unknown
19	75	caattttcgcattttttgtaaggggtaacatcatcaaaatttgcaaaaaa	Untranscribed DNA 1688-3C	96	untranscribed DNA 1688-10Ep	95.83	c11.1	98
20	72	ttttcgcattttttgtaaggggtaacatcatcaaaatttgcaaaaaatgg	Untranscribed DNA 1688-3C	96	kl22 Drak	92	c11.1	100
21	68	atgatgttaccccttacaaaaaatgcgaaaatttggccaaaaattaattt	Untranscribed DNA 1688-3C	92.16	middle repeat 372 bp	96	c11.1	95.83
22	64	atcaaaaatgccccaagactgaagttctgaagtccataactcaacttata	Unknown
23	60	tttcgcattttttgtaaggggtaacatcatcaaaatttgcaaaaaatggc	Untranscribed DNA 1688-3C	96	kl22 Drak	95.45	c11.1	100
24	56	ccattttttgcaaattttgatgatgttaccccttacaaaaaatgcgaaaa	Untranscribed DNA 1688-3C	96	untranscribed DNA 1688-10Ed	95.83	kl22 Drak	92
25	54	tttttatgatgttaccccttacaaaaaatgcgaaaatttggccaaaaatt	Untranscribed DNA 1688-3C	90.2	middle repeat 372 bp	96	c11.1	100
26	52	ttataaatgctctaatagcattaaatcagctcataaatagagtgcagtgt	Unknown (211000022280225)	100
27	50	ttttgttatctaaggcgacatgggtgcattgctcaaaaacatgtaattta	long non-coding RNA:CR46482	100	retrotransposone roo-900	100	mah	100
28	49	tttcaaagtggcatacctcaaaatgtttgtgattgaattctctaaaaatc	Unknown
29	48	ttttttgtaaggggtaacatcatcaaaatttgcaaaaaatggcgaaaaaa	Untranscribed DNA 1688-3C	97.73	kl22 Drak	94	kl11 Drak	97.5
30	46	ttgagatcgttccccgcctcctaaaatagtcccttagtgggagaccacag	middle repeat 372 b	98
31	45	tttttggccaaattttcgcattttttgtaaggggtaacatcataaaaatt	Untranscribed DNA 1688-3C	97.5	middle repeat 372 bp	94	c11.1	97.78
32	44	aaattaatttttggccaaattttcgcattttttgtaaggggtaacatcat	Untranscribed DNA 1688-3C	92.16	middle repeat 372 bp	96	c11.1	95.83
33	42	tttactttaagatgcgattctcatgtcacctatttaaaccgaagatattt	long non-coding RNA:CR46482	100	retrotransposone roo-900	100	mah	100
34	40	tttttattatttgatcaacgcactgttacccatgcggcaacttaatttga	Unknown (211000022280483)	100
35	39	ttcccaaacttgaatgcaaatcgattggaatttaaaaaacaaactcaacg	Unknown
36	38	ttaaagtaaatggcctacgcagaggcctaagtaaatagtccccgccttat	long non-coding RNA:CR46482	100	mah	100
37	36	tttccaaataaaatcagtttcttacaaaaactcaacgagtaaagtcttct	retrotransposone roo-900	100
38	35	aatttgaatgcaaatcgattgggaatcaaaaaacaaactcaacgaggtat	Unknown
39	34	ttccaaataaaatcagtttcttacaaaaactcaacgagtaaagtcttctt	retrotransposone roo-900	100
40	33	attttttgtaaggggtaacatcatcaaaatttgcaaaaaatggcgaaaaa	Untranscribed DNA 1688-10Ed	94	kl22 Drak	94	c11.1	96.08
41	32	tttacttaggcctctgcgtaggccatttactttaagatgcgattctcatg	retrotransposone roo-900	100
42	30	tcccaaataagaagactttactcgttgagtttttgtaagaaactgatttt	retrotransposone roo-900	100
43	28	tttttaggattaaaaatctgttagtcttaagtaaccaagacacattgtaa	Unknown
44	27	ttttttgcaaattttgatgatgttaccccttacaaaaaatgcgaaaattg	Untranscribed DNA 1688-3C	96	Untranscribed DNA 1688-10Ed	95.83	c11.1	98
45	26	cattttttgtaaggggtaacatcatcaaaatttgcaaaaaattgaaaaat	Untranscribed DNA 1688-10Ed	92.16	kl11 Drak	91.84	c11.1	98
46	25	tttttttgtcatttttatgatgtcggaaattcgaaaaagttgaaaaatgc	Unknown
47	24	ttttttaaattccaatcgatttgcattcaagtttgggaattctaggattt	Unknown
48	22	tttgtaaggggtaacatcatcaaaatttgcaaaaaattgaaaaatcctag	Untranscribed DNA 1688-10Ep	95.35	middle repeat 372 bp	94	c11.1	100
49	21	tttgttttttaaattccaatcgatttgcattcaagtttgggaattctagg	Unknown
50	20	ttttgtaaggggtaacatcatcaaaatttgcaaaaaatggcgaaaaaata	Untranscribed DNA 1688-10Ed	97.78	kl11 Drak	97.67	c11.1	96
51	18	tttttaggagaaatagtttcacgactttattctttggatctcagcttaag
52	17	tgcctgaaaacagtgccttataaatgctctaatagcattaaatcagctca
53	16	tttaggatgtttacaagaacggctgcgctgccaaagataaacgaatgctg
54	15	tttttgaccaagcgatatgagaataaaagaaacatattctcagatcatat
55	14	ttttttaccgcaccaggcagtgattagagattcaagccttacgaccaaat
56	13	tttttgatgcttcagcaaaaactacgaataacaaaagtttgaacgacata
57	12	tttttagcagcactcagaagatttattgctagacggggaaaatgttccaa
58	11	tttttggtggaaaggtccgaaatggctagcagacccaaaagaactttggc
Number of assayed sequences	30695
Total number	30811
Share	0.996235
